# Supplementary material for: Conserved Cdk inhibitors show unique structural responses to tyrosine phosphorylation
Source: Biophys J. 2022 May 25;121(12):2312–29. doi: 10.1016/j.bpj.2022.05.024 (PMC9279356; doi:10.1016/j.bpj.2022.05.024)
Supplement: Data S1. Homology model of CyclinA/Cdk2/p21 [file mmc3.zip › bpj_11802_mmc3.pdb]

REMARK  99  Chain ID : 1
REMARK  99  Residues : 67
REMARK  99  Atoms    : 566
REMARK  99  File     : c1jsuC_.1.pdb.sc
ATOM      1  N   GLY    14      13.831 -17.960  33.640  1.00  0.00           N  
ATOM      2  CA  GLY    14      12.449 -18.039  34.189  1.00  0.00           C  
ATOM      3  C   GLY    14      12.304 -17.582  35.654  1.00  0.00           C  
ATOM      4  O   GLY    14      11.667 -18.280  36.453  1.00  0.00           O  
ATOM      5  N   SER    15      12.898 -16.433  36.046  1.00  0.00           N  
ATOM      6  CA  SER    15      13.725 -15.415  35.387  1.00  0.00           C  
ATOM      7  C   SER    15      15.123 -15.952  35.111  1.00  0.00           C  
ATOM      8  O   SER    15      15.414 -17.100  35.429  1.00  0.00           O  
ATOM      9  CB  SER    15      13.804 -14.313  36.444  1.00  0.00           C  
ATOM     10  OG  SER    15      14.560 -14.760  37.560  1.00  0.00           O  
ATOM     11  N   LYS    16      15.986 -15.121  34.535  1.00  0.00           N  
ATOM     12  CA  LYS    16      17.351 -15.540  34.230  1.00  0.00           C  
ATOM     13  C   LYS    16      18.145 -15.801  35.497  1.00  0.00           C  
ATOM     14  O   LYS    16      19.129 -16.538  35.475  1.00  0.00           O  
ATOM     15  CB  LYS    16      18.069 -14.475  33.391  1.00  0.00           C  
ATOM     16  CG  LYS    16      17.536 -14.363  31.961  1.00  0.00           C  
ATOM     17  CD  LYS    16      18.247 -13.298  31.124  1.00  0.00           C  
ATOM     18  CE  LYS    16      17.714 -13.186  29.694  1.00  0.00           C  
ATOM     19  NZ  LYS    16      18.435 -12.118  28.967  1.00  0.00           N  
ATOM     20  N   ALA    17      17.752 -15.132  36.579  1.00  0.00           N  
ATOM     21  CA  ALA    17      18.414 -15.274  37.864  1.00  0.00           C  
ATOM     22  C   ALA    17      18.060 -16.611  38.518  1.00  0.00           C  
ATOM     23  O   ALA    17      18.803 -17.120  39.361  1.00  0.00           O  
ATOM     24  CB  ALA    17      18.022 -14.119  38.771  1.00  0.00           C  
ATOM     25  N   CYS    18      16.926 -17.181  38.123  1.00  0.00           N  
ATOM     26  CA  CYS    18      16.483 -18.450  38.686  1.00  0.00           C  
ATOM     27  C   CYS    18      17.297 -19.607  38.095  1.00  0.00           C  
ATOM     28  O   CYS    18      16.920 -20.154  37.053  1.00  0.00           O  
ATOM     29  CB  CYS    18      14.995 -18.642  38.412  1.00  0.00           C  
ATOM     30  SG  CYS    18      14.344 -20.107  39.165  1.00  0.00           S  
ATOM     31  N   ARG    19      18.378 -19.994  38.785  1.00  0.00           N  
ATOM     32  CA  ARG    19      19.287 -21.044  38.321  1.00  0.00           C  
ATOM     33  C   ARG    19      19.974 -21.871  39.402  1.00  0.00           C  
ATOM     34  O   ARG    19      20.353 -21.345  40.438  1.00  0.00           O  
ATOM     35  CB  ARG    19      20.458 -20.412  37.551  1.00  0.00           C  
ATOM     36  CG  ARG    19      20.138 -19.504  36.390  1.00  0.00           C  
ATOM     37  CD  ARG    19      21.248 -18.474  36.218  1.00  0.00           C  
ATOM     38  NE  ARG    19      22.570 -19.071  36.383  1.00  0.00           N  
ATOM     39  CZ  ARG    19      23.691 -18.391  36.626  1.00  0.00           C  
ATOM     40  NH1 ARG    19      23.679 -17.064  36.740  1.00  0.00           N  
ATOM     41  NH2 ARG    19      24.839 -19.047  36.742  1.00  0.00           N  
ATOM     42  N   ARG    20      20.224 -23.143  39.096  1.00  0.00           N  
ATOM     43  CA  ARG    20      20.988 -24.039  39.969  1.00  0.00           C  
ATOM     44  C   ARG    20      22.392 -23.860  39.367  1.00  0.00           C  
ATOM     45  O   ARG    20      22.519 -23.627  38.165  1.00  0.00           O  
ATOM     46  CB  ARG    20      20.554 -25.505  39.808  1.00  0.00           C  
ATOM     47  CG  ARG    20      19.126 -25.774  40.286  1.00  0.00           C  
ATOM     48  CD  ARG    20      18.724 -27.249  40.215  1.00  0.00           C  
ATOM     49  NE  ARG    20      17.278 -27.337  40.566  1.00  0.00           N  
ATOM     50  CZ  ARG    20      16.645 -28.546  40.553  1.00  0.00           C  
ATOM     51  NH1 ARG    20      17.561 -29.491  40.189  1.00  0.00           N  
ATOM     52  NH2 ARG    20      15.344 -28.339  40.910  1.00  0.00           N  
ATOM     53  N   LEU    21      23.445 -23.931  40.167  1.00  0.00           N  
ATOM     54  CA  LEU    21      24.763 -23.735  39.598  1.00  0.00           C  
ATOM     55  C   LEU    21      25.603 -25.000  39.534  1.00  0.00           C  
ATOM     56  O   LEU    21      26.195 -25.287  38.503  1.00  0.00           O  
ATOM     57  CB  LEU    21      25.521 -22.658  40.371  1.00  0.00           C  
ATOM     58  CG  LEU    21      24.937 -21.255  40.500  1.00  0.00           C  
ATOM     59  CD1 LEU    21      25.828 -20.433  41.434  1.00  0.00           C  
ATOM     60  CD2 LEU    21      24.830 -20.605  39.142  1.00  0.00           C  
ATOM     61  N   PHE    22      25.668 -25.760  40.625  1.00  0.00           N  
ATOM     62  CA  PHE    22      26.499 -26.963  40.627  1.00  0.00           C  
ATOM     63  C   PHE    22      25.814 -28.286  40.891  1.00  0.00           C  
ATOM     64  O   PHE    22      26.339 -29.130  41.605  1.00  0.00           O  
ATOM     65  CB  PHE    22      27.719 -26.775  41.532  1.00  0.00           C  
ATOM     66  CG  PHE    22      28.556 -25.586  41.155  1.00  0.00           C  
ATOM     67  CD1 PHE    22      29.324 -25.606  39.996  1.00  0.00           C  
ATOM     68  CD2 PHE    22      28.492 -24.412  41.893  1.00  0.00           C  
ATOM     69  CE1 PHE    22      30.004 -24.468  39.569  1.00  0.00           C  
ATOM     70  CE2 PHE    22      29.169 -23.262  41.476  1.00  0.00           C  
ATOM     71  CZ  PHE    22      29.921 -23.291  40.310  1.00  0.00           C  
ATOM     72  N   GLY    23      24.643 -28.463  40.290  1.00  0.00           N  
ATOM     73  CA  GLY    23      23.926 -29.720  40.396  1.00  0.00           C  
ATOM     74  C   GLY    23      23.001 -29.966  41.569  1.00  0.00           C  
ATOM     75  O   GLY    23      22.895 -29.148  42.487  1.00  0.00           O  
ATOM     76  N   PRO    24      22.287 -31.106  41.538  1.00  0.00           N  
ATOM     77  CA  PRO    24      21.340 -31.544  42.562  1.00  0.00           C  
ATOM     78  C   PRO    24      22.107 -31.886  43.825  1.00  0.00           C  
ATOM     79  O   PRO    24      23.282 -32.284  43.777  1.00  0.00           O  
ATOM     80  CB  PRO    24      20.718 -32.786  41.939  1.00  0.00           C  
ATOM     81  CG  PRO    24      21.841 -33.349  41.152  1.00  0.00           C  
ATOM     82  CD  PRO    24      22.403 -32.123  40.480  1.00  0.00           C  
ATOM     83  N   VAL    25      21.420 -31.776  44.952  1.00  0.00           N  
ATOM     84  CA  VAL    25      22.048 -32.021  46.224  1.00  0.00           C  
ATOM     85  C   VAL    25      21.378 -33.182  46.967  1.00  0.00           C  
ATOM     86  O   VAL    25      20.181 -33.453  46.790  1.00  0.00           O  
ATOM     87  CB  VAL    25      22.066 -30.687  47.060  1.00  0.00           C  
ATOM     88  CG1 VAL    25      20.867 -30.593  48.003  1.00  0.00           C  
ATOM     89  CG2 VAL    25      23.386 -30.524  47.782  1.00  0.00           C  
ATOM     90  N   ASP    26      22.193 -33.901  47.738  1.00  0.00           N  
ATOM     91  CA  ASP    26      21.760 -35.028  48.564  1.00  0.00           C  
ATOM     92  C   ASP    26      21.170 -34.378  49.824  1.00  0.00           C  
ATOM     93  O   ASP    26      21.886 -34.118  50.792  1.00  0.00           O  
ATOM     94  CB  ASP    26      22.987 -35.870  48.934  1.00  0.00           C  
ATOM     95  CG  ASP    26      22.626 -37.237  49.490  1.00  0.00           C  
ATOM     96  OD1 ASP    26      21.612 -37.371  50.222  1.00  0.00           O  
ATOM     97  OD2 ASP    26      23.388 -38.182  49.186  1.00  0.00           O  
ATOM     98  N   SER    27      19.871 -34.104  49.791  1.00  0.00           N  
ATOM     99  CA  SER    27      19.199 -33.436  50.895  1.00  0.00           C  
ATOM    100  C   SER    27      19.359 -34.066  52.256  1.00  0.00           C  
ATOM    101  O   SER    27      19.566 -33.360  53.239  1.00  0.00           O  
ATOM    102  CB  SER    27      17.724 -33.201  50.580  1.00  0.00           C  
ATOM    103  OG  SER    27      17.595 -32.289  49.499  1.00  0.00           O  
ATOM    104  N   GLU    28      19.323 -35.391  52.306  1.00  0.00           N  
ATOM    105  CA  GLU    28      19.460 -36.105  53.570  1.00  0.00           C  
ATOM    106  C   GLU    28      20.834 -35.869  54.203  1.00  0.00           C  
ATOM    107  O   GLU    28      20.931 -35.468  55.364  1.00  0.00           O  
ATOM    108  CB  GLU    28      19.190 -37.601  53.362  1.00  0.00           C  
ATOM    109  CG  GLU    28      17.871 -37.915  52.613  1.00  0.00           C  
ATOM    110  CD  GLU    28      16.605 -37.414  53.335  1.00  0.00           C  
ATOM    111  OE1 GLU    28      16.113 -38.113  54.253  1.00  0.00           O  
ATOM    112  OE2 GLU    28      16.088 -36.333  52.971  1.00  0.00           O  
ATOM    113  N   GLN    29      21.893 -36.064  53.422  1.00  0.00           N  
ATOM    114  CA  GLN    29      23.254 -35.867  53.912  1.00  0.00           C  
ATOM    115  C   GLN    29      23.574 -34.388  54.111  1.00  0.00           C  
ATOM    116  O   GLN    29      24.333 -34.035  55.008  1.00  0.00           O  
ATOM    117  CB  GLN    29      24.265 -36.496  52.953  1.00  0.00           C  
ATOM    118  CG  GLN    29      24.229 -38.026  52.946  1.00  0.00           C  
ATOM    119  CD  GLN    29      25.231 -38.515  51.910  1.00  0.00           C  
ATOM    120  OE1 GLN    29      25.870 -37.720  51.222  1.00  0.00           O  
ATOM    121  NE2 GLN    29      25.422 -39.851  51.741  1.00  0.00           N  
ATOM    122  N   LEU    30      23.001 -33.530  53.268  1.00  0.00           N  
ATOM    123  CA  LEU    30      23.217 -32.088  53.364  1.00  0.00           C  
ATOM    124  C   LEU    30      22.708 -31.566  54.707  1.00  0.00           C  
ATOM    125  O   LEU    30      23.420 -30.843  55.403  1.00  0.00           O  
ATOM    126  CB  LEU    30      22.509 -31.350  52.218  1.00  0.00           C  
ATOM    127  CG  LEU    30      22.586 -29.821  52.276  1.00  0.00           C  
ATOM    128  CD1 LEU    30      24.022 -29.388  52.465  1.00  0.00           C  
ATOM    129  CD2 LEU    30      22.017 -29.201  51.026  1.00  0.00           C  
ATOM    130  N   SER    31      21.471 -31.924  55.054  1.00  0.00           N  
ATOM    131  CA  SER    31      20.863 -31.522  56.318  1.00  0.00           C  
ATOM    132  C   SER    31      21.673 -32.057  57.487  1.00  0.00           C  
ATOM    133  O   SER    31      21.875 -31.363  58.478  1.00  0.00           O  
ATOM    134  CB  SER    31      19.440 -32.063  56.435  1.00  0.00           C  
ATOM    135  OG  SER    31      18.607 -31.460  55.456  1.00  0.00           O  
ATOM    136  N   ARG    32      22.142 -33.292  57.366  1.00  0.00           N  
ATOM    137  CA  ARG    32      22.945 -33.908  58.413  1.00  0.00           C  
ATOM    138  C   ARG    32      24.310 -33.236  58.599  1.00  0.00           C  
ATOM    139  O   ARG    32      24.774 -33.086  59.730  1.00  0.00           O  
ATOM    140  CB  ARG    32      23.084 -35.414  58.163  1.00  0.00           C  
ATOM    141  CG  ARG    32      22.061 -36.265  58.928  1.00  0.00           C  
ATOM    142  CD  ARG    32      20.643 -35.674  58.895  1.00  0.00           C  
ATOM    143  NE  ARG    32      19.817 -36.187  57.800  1.00  0.00           N  
ATOM    144  CZ  ARG    32      18.616 -35.709  57.476  1.00  0.00           C  
ATOM    145  NH1 ARG    32      18.090 -34.694  58.151  1.00  0.00           N  
ATOM    146  NH2 ARG    32      17.917 -36.273  56.501  1.00  0.00           N  
ATOM    147  N   ASP    33      24.939 -32.811  57.506  1.00  0.00           N  
ATOM    148  CA  ASP    33      26.231 -32.121  57.571  1.00  0.00           C  
ATOM    149  C   ASP    33      26.063 -30.757  58.252  1.00  0.00           C  
ATOM    150  O   ASP    33      26.918 -30.327  59.033  1.00  0.00           O  
ATOM    151  CB  ASP    33      26.791 -31.917  56.165  1.00  0.00           C  
ATOM    152  CG  ASP    33      27.984 -30.982  56.142  1.00  0.00           C  
ATOM    153  OD1 ASP    33      29.067 -31.398  56.607  1.00  0.00           O  
ATOM    154  OD2 ASP    33      27.837 -29.829  55.673  1.00  0.00           O  
ATOM    155  N   CYS    34      24.981 -30.063  57.909  1.00  0.00           N  
ATOM    156  CA  CYS    34      24.662 -28.755  58.480  1.00  0.00           C  
ATOM    157  C   CYS    34      24.314 -28.849  59.983  1.00  0.00           C  
ATOM    158  O   CYS    34      24.772 -28.018  60.781  1.00  0.00           O  
ATOM    159  CB  CYS    34      23.525 -28.096  57.685  1.00  0.00           C  
ATOM    160  SG  CYS    34      23.931 -27.698  56.384  1.00  0.00           S  
ATOM    161  N   ASP    35      23.522 -29.860  60.359  1.00  0.00           N  
ATOM    162  CA  ASP    35      23.147 -30.085  61.757  1.00  0.00           C  
ATOM    163  C   ASP    35      24.429 -30.171  62.565  1.00  0.00           C  
ATOM    164  O   ASP    35      24.583 -29.499  63.581  1.00  0.00           O  
ATOM    165  CB  ASP    35      22.402 -31.407  61.926  1.00  0.00           C  
ATOM    166  CG  ASP    35      21.008 -31.240  61.338  1.00  0.00           C  
ATOM    167  OD1 ASP    35      20.622 -30.075  61.054  1.00  0.00           O  
ATOM    168  OD2 ASP    35      20.311 -32.275  61.165  1.00  0.00           O  
ATOM    169  N   ALA    36      25.353 -31.000  62.098  1.00  0.00           N  
ATOM    170  CA  ALA    36      26.627 -31.160  62.775  1.00  0.00           C  
ATOM    171  C   ALA    36      27.356 -29.827  62.927  1.00  0.00           C  
ATOM    172  O   ALA    36      27.657 -29.402  64.039  1.00  0.00           O  
ATOM    173  CB  ALA    36      27.513 -32.176  62.031  1.00  0.00           C  
ATOM    174  N   LEU    37      27.634 -29.175  61.805  1.00  0.00           N  
ATOM    175  CA  LEU    37      28.354 -27.908  61.816  1.00  0.00           C  
ATOM    176  C   LEU    37      27.747 -26.888  62.753  1.00  0.00           C  
ATOM    177  O   LEU    37      28.464 -26.156  63.434  1.00  0.00           O  
ATOM    178  CB  LEU    37      28.438 -27.332  60.408  1.00  0.00           C  
ATOM    179  CG  LEU    37      29.363 -28.122  59.480  1.00  0.00           C  
ATOM    180  CD1 LEU    37      29.348 -27.674  58.019  1.00  0.00           C  
ATOM    181  CD2 LEU    37      30.844 -28.074  59.851  1.00  0.00           C  
ATOM    182  N   MET    38      26.425 -26.852  62.806  1.00  0.00           N  
ATOM    183  CA  MET    38      25.745 -25.904  63.670  1.00  0.00           C  
ATOM    184  C   MET    38      25.907 -26.216  65.169  1.00  0.00           C  
ATOM    185  O   MET    38      25.738 -25.327  66.019  1.00  0.00           O  
ATOM    186  CB  MET    38      24.271 -25.786  63.262  1.00  0.00           C  
ATOM    187  CG  MET    38      24.067 -25.123  61.898  1.00  0.00           C  
ATOM    188  SD  MET    38      24.730 -23.435  61.774  1.00  0.00           S  
ATOM    189  CE  MET    38      23.548 -22.714  62.949  1.00  0.00           C  
ATOM    190  N   ALA    39      26.283 -27.454  65.491  1.00  0.00           N  
ATOM    191  CA  ALA    39      26.477 -27.870  66.880  1.00  0.00           C  
ATOM    192  C   ALA    39      27.830 -27.439  67.448  1.00  0.00           C  
ATOM    193  O   ALA    39      28.641 -28.277  67.841  1.00  0.00           O  
ATOM    194  CB  ALA    39      26.325 -29.388  67.022  1.00  0.00           C  
ATOM    195  N   GLY    40      28.064 -26.131  67.507  1.00  0.00           N  
ATOM    196  CA  GLY    40      29.316 -25.609  68.045  1.00  0.00           C  
ATOM    197  C   GLY    40      29.056 -24.642  69.199  1.00  0.00           C  
ATOM    198  O   GLY    40      29.686 -24.735  70.261  1.00  0.00           O  
ATOM    199  N   CYS    41      28.104 -23.736  69.003  1.00  0.00           N  
ATOM    200  CA  CYS    41      27.783 -22.746  70.021  1.00  0.00           C  
ATOM    201  C   CYS    41      27.162 -23.312  71.301  1.00  0.00           C  
ATOM    202  O   CYS    41      25.939 -23.328  71.469  1.00  0.00           O  
ATOM    203  CB  CYS    41      26.911 -21.632  69.439  1.00  0.00           C  
ATOM    204  SG  CYS    41      27.576 -20.896  68.423  1.00  0.00           S  
ATOM    205  N   ILE    42      28.036 -23.755  72.201  1.00  0.00           N  
ATOM    206  CA  ILE    42      27.671 -24.319  73.502  1.00  0.00           C  
ATOM    207  C   ILE    42      28.911 -24.104  74.375  1.00  0.00           C  
ATOM    208  O   ILE    42      28.912 -23.297  75.310  1.00  0.00           O  
ATOM    209  CB  ILE    42      27.403 -25.837  73.396  1.00  0.00           C  
ATOM    210  CG1 ILE    42      26.224 -26.189  72.473  1.00  0.00           C  
ATOM    211  CG2 ILE    42      27.069 -26.496  74.745  1.00  0.00           C  
ATOM    212  CD1 ILE    42      26.087 -27.686  72.203  1.00  0.00           C  
ATOM    213  N   GLN    43      29.982 -24.777  73.952  1.00  0.00           N  
ATOM    214  CA  GLN    43      31.323 -24.811  74.549  1.00  0.00           C  
ATOM    215  C   GLN    43      31.772 -23.834  75.655  1.00  0.00           C  
ATOM    216  O   GLN    43      31.401 -23.981  76.817  1.00  0.00           O  
ATOM    217  CB  GLN    43      32.361 -24.831  73.408  1.00  0.00           C  
ATOM    218  CG  GLN    43      33.806 -24.940  73.899  1.00  0.00           C  
ATOM    219  CD  GLN    43      34.713 -25.018  72.680  1.00  0.00           C  
ATOM    220  OE1 GLN    43      34.249 -24.969  71.541  1.00  0.00           O  
ATOM    221  NE2 GLN    43      36.056 -25.142  72.851  1.00  0.00           N  
ATOM    222  N   GLU    44      32.596 -22.860  75.286  1.00  0.00           N  
ATOM    223  CA  GLU    44      33.155 -21.908  76.234  1.00  0.00           C  
ATOM    224  C   GLU    44      32.212 -20.902  76.871  1.00  0.00           C  
ATOM    225  O   GLU    44      32.509 -20.392  77.950  1.00  0.00           O  
ATOM    226  CB  GLU    44      34.338 -21.188  75.610  1.00  0.00           C  
ATOM    227  CG  GLU    44      35.563 -22.083  75.414  1.00  0.00           C  
ATOM    228  CD  GLU    44      36.632 -21.269  74.700  1.00  0.00           C  
ATOM    229  OE1 GLU    44      36.343 -20.094  74.346  1.00  0.00           O  
ATOM    230  OE2 GLU    44      37.752 -21.809  74.499  1.00  0.00           O  
ATOM    231  N   ALA    45      31.108 -20.577  76.204  1.00  0.00           N  
ATOM    232  CA  ALA    45      30.157 -19.616  76.762  1.00  0.00           C  
ATOM    233  C   ALA    45      29.448 -20.213  77.968  1.00  0.00           C  
ATOM    234  O   ALA    45      29.309 -19.550  79.004  1.00  0.00           O  
ATOM    235  CB  ALA    45      29.156 -19.153  75.706  1.00  0.00           C  
ATOM    236  N   ARG    46      29.031 -21.473  77.839  1.00  0.00           N  
ATOM    237  CA  ARG    46      28.376 -22.183  78.933  1.00  0.00           C  
ATOM    238  C   ARG    46      29.376 -22.228  80.084  1.00  0.00           C  
ATOM    239  O   ARG    46      29.008 -22.144  81.253  1.00  0.00           O  
ATOM    240  CB  ARG    46      28.013 -23.604  78.505  1.00  0.00           C  
ATOM    241  CG  ARG    46      27.199 -24.367  79.552  1.00  0.00           C  
ATOM    242  CD  ARG    46      26.708 -25.734  79.069  1.00  0.00           C  
ATOM    243  NE  ARG    46      27.911 -26.566  78.783  1.00  0.00           N  
ATOM    244  CZ  ARG    46      28.580 -27.172  79.807  1.00  0.00           C  
ATOM    245  NH1 ARG    46      27.941 -26.851  80.970  1.00  0.00           N  
ATOM    246  NH2 ARG    46      29.627 -27.862  79.268  1.00  0.00           N  
ATOM    247  N   GLU    47      30.649 -22.309  79.720  1.00  0.00           N  
ATOM    248  CA  GLU    47      31.753 -22.349  80.665  1.00  0.00           C  
ATOM    249  C   GLU    47      31.920 -21.025  81.420  1.00  0.00           C  
ATOM    250  O   GLU    47      31.915 -20.996  82.651  1.00  0.00           O  
ATOM    251  CB  GLU    47      33.044 -22.685  79.911  1.00  0.00           C  
ATOM    252  CG  GLU    47      33.093 -24.125  79.397  1.00  0.00           C  
ATOM    253  CD  GLU    47      34.348 -24.280  78.549  1.00  0.00           C  
ATOM    254  OE1 GLU    47      35.058 -23.258  78.353  1.00  0.00           O  
ATOM    255  OE2 GLU    47      34.613 -25.421  78.087  1.00  0.00           O  
ATOM    256  N   ARG    48      32.041 -19.930  80.674  1.00  0.00           N  
ATOM    257  CA  ARG    48      32.232 -18.602  81.254  1.00  0.00           C  
ATOM    258  C   ARG    48      31.106 -18.113  82.152  1.00  0.00           C  
ATOM    259  O   ARG    48      31.353 -17.554  83.210  1.00  0.00           O  
ATOM    260  CB  ARG    48      32.456 -17.551  80.163  1.00  0.00           C  
ATOM    261  CG  ARG    48      33.814 -17.673  79.468  1.00  0.00           C  
ATOM    262  CD  ARG    48      34.011 -16.670  78.329  1.00  0.00           C  
ATOM    263  NE  ARG    48      35.353 -16.926  77.735  1.00  0.00           N  
ATOM    264  CZ  ARG    48      35.760 -16.220  76.640  1.00  0.00           C  
ATOM    265  NH1 ARG    48      34.756 -15.359  76.303  1.00  0.00           N  
ATOM    266  NH2 ARG    48      37.012 -16.651  76.309  1.00  0.00           N  
ATOM    267  N   TRP    49      29.871 -18.292  81.709  1.00  0.00           N  
ATOM    268  CA  TRP    49      28.723 -17.827  82.475  1.00  0.00           C  
ATOM    269  C   TRP    49      28.093 -18.879  83.363  1.00  0.00           C  
ATOM    270  O   TRP    49      27.095 -18.600  84.012  1.00  0.00           O  
ATOM    271  CB  TRP    49      27.646 -17.316  81.519  1.00  0.00           C  
ATOM    272  CG  TRP    49      28.175 -16.409  80.488  1.00  0.00           C  
ATOM    273  CD1 TRP    49      28.436 -16.722  79.192  1.00  0.00           C  
ATOM    274  CD2 TRP    49      28.529 -15.027  80.655  1.00  0.00           C  
ATOM    275  NE1 TRP    49      28.932 -15.623  78.539  1.00  0.00           N  
ATOM    276  CE2 TRP    49      28.997 -14.567  79.410  1.00  0.00           C  
ATOM    277  CE3 TRP    49      28.493 -14.135  81.734  1.00  0.00           C  
ATOM    278  CZ2 TRP    49      29.427 -13.249  79.207  1.00  0.00           C  
ATOM    279  CZ3 TRP    49      28.923 -12.823  81.534  1.00  0.00           C  
ATOM    280  CH2 TRP    49      29.384 -12.396  80.276  1.00  0.00           C  
ATOM    281  N   ASN    50      28.682 -20.070  83.412  1.00  0.00           N  
ATOM    282  CA  ASN    50      28.134 -21.192  84.178  1.00  0.00           C  
ATOM    283  C   ASN    50      26.611 -21.328  84.028  1.00  0.00           C  
ATOM    284  O   ASN    50      25.879 -21.507  85.006  1.00  0.00           O  
ATOM    285  CB  ASN    50      28.608 -21.218  85.653  1.00  0.00           C  
ATOM    286  CG  ASN    50      28.136 -20.020  86.483  1.00  0.00           C  
ATOM    287  OD1 ASN    50      28.888 -19.066  86.692  1.00  0.00           O  
ATOM    288  ND2 ASN    50      26.936 -20.117  87.046  1.00  0.00           N  
ATOM    289  N   PHE    51      26.159 -21.268  82.773  1.00  0.00           N  
ATOM    290  CA  PHE    51      24.747 -21.393  82.423  1.00  0.00           C  
ATOM    291  C   PHE    51      24.695 -22.338  81.217  1.00  0.00           C  
ATOM    292  O   PHE    51      25.538 -22.266  80.324  1.00  0.00           O  
ATOM    293  CB  PHE    51      24.166 -20.014  82.061  1.00  0.00           C  
ATOM    294  CG  PHE    51      22.651 -19.984  81.922  1.00  0.00           C  
ATOM    295  CD1 PHE    51      22.033 -20.289  80.711  1.00  0.00           C  
ATOM    296  CD2 PHE    51      21.849 -19.622  82.995  1.00  0.00           C  
ATOM    297  CE1 PHE    51      20.646 -20.231  80.578  1.00  0.00           C  
ATOM    298  CE2 PHE    51      20.460 -19.562  82.867  1.00  0.00           C  
ATOM    299  CZ  PHE    51      19.860 -19.866  81.662  1.00  0.00           C  
ATOM    300  N   ASP    52      23.730 -23.248  81.221  1.00  0.00           N  
ATOM    301  CA  ASP    52      23.536 -24.230  80.152  1.00  0.00           C  
ATOM    302  C   ASP    52      22.519 -23.646  79.185  1.00  0.00           C  
ATOM    303  O   ASP    52      21.312 -23.902  79.308  1.00  0.00           O  
ATOM    304  CB  ASP    52      22.990 -25.536  80.759  1.00  0.00           C  
ATOM    305  CG  ASP    52      22.769 -26.648  79.735  1.00  0.00           C  
ATOM    306  OD1 ASP    52      22.618 -26.369  78.524  1.00  0.00           O  
ATOM    307  OD2 ASP    52      22.711 -27.821  80.171  1.00  0.00           O  
ATOM    308  N   PHE    53      23.014 -22.923  78.186  1.00  0.00           N  
ATOM    309  CA  PHE    53      22.153 -22.284  77.197  1.00  0.00           C  
ATOM    310  C   PHE    53      21.319 -23.292  76.415  1.00  0.00           C  
ATOM    311  O   PHE    53      20.224 -22.977  75.957  1.00  0.00           O  
ATOM    312  CB  PHE    53      22.987 -21.395  76.270  1.00  0.00           C  
ATOM    313  CG  PHE    53      23.756 -20.317  77.000  1.00  0.00           C  
ATOM    314  CD1 PHE    53      23.152 -19.102  77.315  1.00  0.00           C  
ATOM    315  CD2 PHE    53      25.062 -20.543  77.435  1.00  0.00           C  
ATOM    316  CE1 PHE    53      23.835 -18.137  78.057  1.00  0.00           C  
ATOM    317  CE2 PHE    53      25.752 -19.575  78.181  1.00  0.00           C  
ATOM    318  CZ  PHE    53      25.134 -18.374  78.492  1.00  0.00           C  
ATOM    319  N   VAL    54      21.807 -24.520  76.306  1.00  0.00           N  
ATOM    320  CA  VAL    54      21.054 -25.536  75.584  1.00  0.00           C  
ATOM    321  C   VAL    54      19.753 -25.769  76.328  1.00  0.00           C  
ATOM    322  O   VAL    54      18.659 -25.575  75.801  1.00  0.00           O  
ATOM    323  CB  VAL    54      21.804 -26.866  75.548  1.00  0.00           C  
ATOM    324  CG1 VAL    54      20.983 -28.014  74.957  1.00  0.00           C  
ATOM    325  CG2 VAL    54      23.086 -26.821  74.714  1.00  0.00           C  
ATOM    326  N   THR    55      19.891 -26.157  77.584  1.00  0.00           N  
ATOM    327  CA  THR    55      18.742 -26.465  78.408  1.00  0.00           C  
ATOM    328  C   THR    55      18.178 -25.290  79.190  1.00  0.00           C  
ATOM    329  O   THR    55      17.171 -25.438  79.887  1.00  0.00           O  
ATOM    330  CB  THR    55      19.102 -27.612  79.342  1.00  0.00           C  
ATOM    331  OG1 THR    55      20.182 -27.236  80.183  1.00  0.00           O  
ATOM    332  CG2 THR    55      19.509 -28.839  78.508  1.00  0.00           C  
ATOM    333  N   GLU    56      18.799 -24.121  79.044  1.00  0.00           N  
ATOM    334  CA  GLU    56      18.365 -22.914  79.751  1.00  0.00           C  
ATOM    335  C   GLU    56      18.323 -23.220  81.247  1.00  0.00           C  
ATOM    336  O   GLU    56      17.311 -23.006  81.921  1.00  0.00           O  
ATOM    337  CB  GLU    56      16.987 -22.462  79.255  1.00  0.00           C  
ATOM    338  CG  GLU    56      16.964 -22.094  77.770  1.00  0.00           C  
ATOM    339  CD  GLU    56      15.544 -21.681  77.410  1.00  0.00           C  
ATOM    340  OE1 GLU    56      14.691 -21.626  78.336  1.00  0.00           O  
ATOM    341  OE2 GLU    56      15.292 -21.416  76.204  1.00  0.00           O  
ATOM    342  N   THR    57      19.429 -23.764  81.742  1.00  0.00           N  
ATOM    343  CA  THR    57      19.556 -24.125  83.141  1.00  0.00           C  
ATOM    344  C   THR    57      20.872 -23.630  83.697  1.00  0.00           C  
ATOM    345  O   THR    57      21.935 -24.024  83.220  1.00  0.00           O  
ATOM    346  CB  THR    57      19.505 -25.645  83.315  1.00  0.00           C  
ATOM    347  OG1 THR    57      18.281 -26.154  82.806  1.00  0.00           O  
ATOM    348  CG2 THR    57      19.618 -25.990  84.809  1.00  0.00           C  
ATOM    349  N   PRO    58      20.824 -22.748  84.703  1.00  0.00           N  
ATOM    350  CA  PRO    58      22.042 -22.215  85.316  1.00  0.00           C  
ATOM    351  C   PRO    58      22.819 -23.382  85.923  1.00  0.00           C  
ATOM    352  O   PRO    58      22.254 -24.470  86.097  1.00  0.00           O  
ATOM    353  CB  PRO    58      21.494 -21.280  86.393  1.00  0.00           C  
ATOM    354  CG  PRO    58      20.165 -21.888  86.742  1.00  0.00           C  
ATOM    355  CD  PRO    58      19.621 -22.259  85.395  1.00  0.00           C  
ATOM    356  N   LEU    59      24.089 -23.169  86.264  1.00  0.00           N  
ATOM    357  CA  LEU    59      24.890 -24.249  86.828  1.00  0.00           C  
ATOM    358  C   LEU    59      26.202 -23.804  87.472  1.00  0.00           C  
ATOM    359  O   LEU    59      26.353 -22.633  87.829  1.00  0.00           O  
ATOM    360  CB  LEU    59      25.147 -25.321  85.751  1.00  0.00           C  
ATOM    361  CG  LEU    59      25.617 -24.909  84.350  1.00  0.00           C  
ATOM    362  CD1 LEU    59      27.116 -25.155  84.159  1.00  0.00           C  
ATOM    363  CD2 LEU    59      24.842 -25.708  83.350  1.00  0.00           C  
ATOM    364  N   GLU    60      27.121 -24.761  87.642  1.00  0.00           N  
ATOM    365  CA  GLU    60      28.446 -24.546  88.233  1.00  0.00           C  
ATOM    366  C   GLU    60      28.443 -23.483  89.329  1.00  0.00           C  
ATOM    367  O   GLU    60      27.920 -23.727  90.415  1.00  0.00           O  
ATOM    368  CB  GLU    60      29.497 -24.263  87.130  1.00  0.00           C  
ATOM    369  CG  GLU    60      30.912 -23.761  87.576  1.00  0.00           C  
ATOM    370  CD  GLU    60      31.763 -24.781  88.349  1.00  0.00           C  
ATOM    371  OE1 GLU    60      31.667 -26.003  88.077  1.00  0.00           O  
ATOM    372  OE2 GLU    60      32.558 -24.344  89.218  1.00  0.00           O  
ATOM    373  N   GLY    61      28.988 -22.307  89.034  1.00  0.00           N  
ATOM    374  CA  GLY    61      29.043 -21.248  90.015  1.00  0.00           C  
ATOM    375  C   GLY    61      30.143 -20.272  89.675  1.00  0.00           C  
ATOM    376  O   GLY    61      31.123 -20.642  89.025  1.00  0.00           O  
ATOM    377  N   ASP    62      29.931 -19.032  90.115  1.00  0.00           N  
ATOM    378  CA  ASP    62      30.788 -17.837  89.957  1.00  0.00           C  
ATOM    379  C   ASP    62      29.838 -16.714  89.534  1.00  0.00           C  
ATOM    380  O   ASP    62      30.054 -15.547  89.836  1.00  0.00           O  
ATOM    381  CB  ASP    62      31.938 -18.002  88.945  1.00  0.00           C  
ATOM    382  CG  ASP    62      32.986 -18.913  89.568  1.00  0.00           C  
ATOM    383  OD1 ASP    62      32.890 -19.171  90.798  1.00  0.00           O  
ATOM    384  OD2 ASP    62      33.896 -19.364  88.823  1.00  0.00           O  
ATOM    385  N   PHE    63      28.796 -17.096  88.807  1.00  0.00           N  
ATOM    386  CA  PHE    63      27.758 -16.185  88.382  1.00  0.00           C  
ATOM    387  C   PHE    63      26.548 -16.706  89.128  1.00  0.00           C  
ATOM    388  O   PHE    63      26.112 -17.828  88.881  1.00  0.00           O  
ATOM    389  CB  PHE    63      27.519 -16.275  86.868  1.00  0.00           C  
ATOM    390  CG  PHE    63      28.753 -15.787  86.190  1.00  0.00           C  
ATOM    391  CD1 PHE    63      29.817 -16.654  85.857  1.00  0.00           C  
ATOM    392  CD2 PHE    63      28.880 -14.425  85.862  1.00  0.00           C  
ATOM    393  CE1 PHE    63      30.992 -16.178  85.205  1.00  0.00           C  
ATOM    394  CE2 PHE    63      30.046 -13.922  85.208  1.00  0.00           C  
ATOM    395  CZ  PHE    63      31.107 -14.805  84.881  1.00  0.00           C  
ATOM    396  N   ALA    64      26.076 -15.943  90.108  1.00  0.00           N  
ATOM    397  CA  ALA    64      24.912 -16.320  90.909  1.00  0.00           C  
ATOM    398  C   ALA    64      23.600 -16.026  90.190  1.00  0.00           C  
ATOM    399  O   ALA    64      22.935 -15.021  90.476  1.00  0.00           O  
ATOM    400  CB  ALA    64      24.924 -15.587  92.253  1.00  0.00           C  
ATOM    401  N   TRP    65      23.238 -16.907  89.263  1.00  0.00           N  
ATOM    402  CA  TRP    65      22.016 -16.776  88.484  1.00  0.00           C  
ATOM    403  C   TRP    65      20.779 -16.777  89.338  1.00  0.00           C  
ATOM    404  O   TRP    65      20.568 -17.682  90.133  1.00  0.00           O  
ATOM    405  CB  TRP    65      21.910 -17.907  87.468  1.00  0.00           C  
ATOM    406  CG  TRP    65      22.875 -17.762  86.364  1.00  0.00           C  
ATOM    407  CD1 TRP    65      24.055 -18.422  86.214  1.00  0.00           C  
ATOM    408  CD2 TRP    65      22.781 -16.841  85.273  1.00  0.00           C  
ATOM    409  NE1 TRP    65      24.708 -17.964  85.104  1.00  0.00           N  
ATOM    410  CE2 TRP    65      23.949 -16.993  84.503  1.00  0.00           C  
ATOM    411  CE3 TRP    65      21.824 -15.897  84.875  1.00  0.00           C  
ATOM    412  CZ2 TRP    65      24.188 -16.238  83.356  1.00  0.00           C  
ATOM    413  CZ3 TRP    65      22.061 -15.147  83.739  1.00  0.00           C  
ATOM    414  CH2 TRP    65      23.234 -15.322  82.992  1.00  0.00           C  
ATOM    415  N   GLU    66      19.928 -15.792  89.114  1.00  0.00           N  
ATOM    416  CA  GLU    66      18.683 -15.648  89.846  1.00  0.00           C  
ATOM    417  C   GLU    66      17.638 -15.151  88.850  1.00  0.00           C  
ATOM    418  O   GLU    66      17.893 -14.237  88.065  1.00  0.00           O  
ATOM    419  CB  GLU    66      18.857 -14.623  90.973  1.00  0.00           C  
ATOM    420  CG  GLU    66      17.590 -14.408  91.803  1.00  0.00           C  
ATOM    421  CD  GLU    66      17.941 -13.495  92.969  1.00  0.00           C  
ATOM    422  OE1 GLU    66      19.145 -13.152  93.110  1.00  0.00           O  
ATOM    423  OE2 GLU    66      17.009 -13.129  93.735  1.00  0.00           O  
ATOM    424  N   ARG    67      16.487 -15.797  88.827  1.00  0.00           N  
ATOM    425  CA  ARG    67      15.428 -15.370  87.937  1.00  0.00           C  
ATOM    426  C   ARG    67      14.629 -14.267  88.616  1.00  0.00           C  
ATOM    427  O   ARG    67      14.027 -14.494  89.666  1.00  0.00           O  
ATOM    428  CB  ARG    67      14.529 -16.542  87.604  1.00  0.00           C  
ATOM    429  CG  ARG    67      13.437 -16.204  86.587  1.00  0.00           C  
ATOM    430  CD  ARG    67      12.548 -17.395  86.223  1.00  0.00           C  
ATOM    431  NE  ARG    67      11.518 -16.908  85.264  1.00  0.00           N  
ATOM    432  CZ  ARG    67      10.417 -17.672  84.999  1.00  0.00           C  
ATOM    433  NH1 ARG    67      10.516 -18.814  85.739  1.00  0.00           N  
ATOM    434  NH2 ARG    67       9.648 -16.994  84.097  1.00  0.00           N  
ATOM    435  N   VAL    68      14.659 -13.062  88.057  1.00  0.00           N  
ATOM    436  CA  VAL    68      13.921 -11.950  88.644  1.00  0.00           C  
ATOM    437  C   VAL    68      12.660 -11.616  87.853  1.00  0.00           C  
ATOM    438  O   VAL    68      12.592 -11.839  86.641  1.00  0.00           O  
ATOM    439  CB  VAL    68      14.790 -10.684  88.791  1.00  0.00           C  
ATOM    440  CG1 VAL    68      16.068 -11.017  89.548  1.00  0.00           C  
ATOM    441  CG2 VAL    68      15.099 -10.081  87.437  1.00  0.00           C  
ATOM    442  N   ARG    69      11.642 -11.118  88.547  1.00  0.00           N  
ATOM    443  CA  ARG    69      10.398 -10.760  87.884  1.00  0.00           C  
ATOM    444  C   ARG    69      10.576  -9.517  87.008  1.00  0.00           C  
ATOM    445  O   ARG    69      11.222  -8.545  87.397  1.00  0.00           O  
ATOM    446  CB  ARG    69       9.262 -10.588  88.898  1.00  0.00           C  
ATOM    447  CG  ARG    69       8.851 -11.894  89.581  1.00  0.00           C  
ATOM    448  CD  ARG    69       7.730 -11.722  90.608  1.00  0.00           C  
ATOM    449  NE  ARG    69       8.286 -10.944  91.752  1.00  0.00           N  
ATOM    450  CZ  ARG    69       7.455 -10.487  92.733  1.00  0.00           C  
ATOM    451  NH1 ARG    69       6.186 -10.879  92.420  1.00  0.00           N  
ATOM    452  NH2 ARG    69       8.218  -9.816  93.645  1.00  0.00           N  
ATOM    453  N   GLY    70       9.994  -9.572  85.817  1.00  0.00           N  
ATOM    454  CA  GLY    70      10.087  -8.501  84.839  1.00  0.00           C  
ATOM    455  C   GLY    70       9.818  -7.073  85.314  1.00  0.00           C  
ATOM    456  O   GLY    70      10.327  -6.111  84.733  1.00  0.00           O  
ATOM    457  N   LEU    71       9.060  -6.925  86.391  1.00  0.00           N  
ATOM    458  CA  LEU    71       8.790  -5.592  86.891  1.00  0.00           C  
ATOM    459  C   LEU    71       9.954  -4.995  87.667  1.00  0.00           C  
ATOM    460  O   LEU    71       9.998  -3.780  87.842  1.00  0.00           O  
ATOM    461  CB  LEU    71       7.546  -5.618  87.784  1.00  0.00           C  
ATOM    462  CG  LEU    71       6.265  -5.991  87.035  1.00  0.00           C  
ATOM    463  CD1 LEU    71       5.020  -6.121  87.911  1.00  0.00           C  
ATOM    464  CD2 LEU    71       5.837  -5.000  85.954  1.00  0.00           C  
ATOM    465  N   GLY    72      10.894  -5.828  88.120  1.00  0.00           N  
ATOM    466  CA  GLY    72      12.043  -5.369  88.900  1.00  0.00           C  
ATOM    467  C   GLY    72      13.225  -4.753  88.124  1.00  0.00           C  
ATOM    468  O   GLY    72      14.037  -4.026  88.699  1.00  0.00           O  
ATOM    469  N   LEU    73      13.344  -5.057  86.837  1.00  0.00           N  
ATOM    470  CA  LEU    73      14.425  -4.503  86.022  1.00  0.00           C  
ATOM    471  C   LEU    73      13.856  -3.767  84.803  1.00  0.00           C  
ATOM    472  O   LEU    73      12.656  -3.865  84.531  1.00  0.00           O  
ATOM    473  CB  LEU    73      15.386  -5.609  85.592  1.00  0.00           C  
ATOM    474  CG  LEU    73      14.866  -6.987  85.187  1.00  0.00           C  
ATOM    475  CD1 LEU    73      13.807  -6.896  84.105  1.00  0.00           C  
ATOM    476  CD2 LEU    73      16.058  -7.837  84.746  1.00  0.00           C  
ATOM    477  N   PRO    74      14.695  -2.989  84.080  1.00  0.00           N  
ATOM    478  CA  PRO    74      14.240  -2.253  82.901  1.00  0.00           C  
ATOM    479  C   PRO    74      13.572  -3.165  81.868  1.00  0.00           C  
ATOM    480  O   PRO    74      14.083  -4.246  81.549  1.00  0.00           O  
ATOM    481  CB  PRO    74      15.540  -1.683  82.366  1.00  0.00           C  
ATOM    482  CG  PRO    74      16.299  -1.418  83.607  1.00  0.00           C  
ATOM    483  CD  PRO    74      16.122  -2.711  84.313  1.00  0.00           C  
ATOM    484  N   LYS    75      12.465  -2.695  81.305  1.00  0.00           N  
ATOM    485  CA  LYS    75      11.721  -3.474  80.332  1.00  0.00           C  
ATOM    486  C   LYS    75      12.539  -3.871  79.104  1.00  0.00           C  
ATOM    487  O   LYS    75      12.250  -4.893  78.471  1.00  0.00           O  
ATOM    488  CB  LYS    75      10.437  -2.746  79.925  1.00  0.00           C  
ATOM    489  CG  LYS    75       9.384  -2.699  81.034  1.00  0.00           C  
ATOM    490  CD  LYS    75       8.103  -1.966  80.633  1.00  0.00           C  
ATOM    491  CE  LYS    75       7.053  -1.914  81.744  1.00  0.00           C  
ATOM    492  NZ  LYS    75       5.864  -1.163  81.282  1.00  0.00           N  
ATOM    493  N   LEU    76      13.562  -3.083  78.771  1.00  0.00           N  
ATOM    494  CA  LEU    76      14.401  -3.407  77.633  1.00  0.00           C  
ATOM    495  C   LEU    76      14.849  -4.858  77.683  1.00  0.00           C  
ATOM    496  O   LEU    76      14.768  -5.565  76.679  1.00  0.00           O  
ATOM    497  CB  LEU    76      15.653  -2.523  77.577  1.00  0.00           C  
ATOM    498  CG  LEU    76      15.355  -1.065  77.221  1.00  0.00           C  
ATOM    499  CD1 LEU    76      16.552  -0.120  77.314  1.00  0.00           C  
ATOM    500  CD2 LEU    76      14.836  -0.841  75.801  1.00  0.00           C  
ATOM    501  N   TYR    77      15.251  -5.307  78.872  1.00  0.00           N  
ATOM    502  CA  TYR    77      15.775  -6.656  79.066  1.00  0.00           C  
ATOM    503  C   TYR    77      14.872  -7.817  78.718  1.00  0.00           C  
ATOM    504  O   TYR    77      15.349  -8.942  78.574  1.00  0.00           O  
ATOM    505  CB  TYR    77      16.338  -6.813  80.475  1.00  0.00           C  
ATOM    506  CG  TYR    77      17.536  -5.923  80.740  1.00  0.00           C  
ATOM    507  CD1 TYR    77      18.757  -6.168  80.100  1.00  0.00           C  
ATOM    508  CD2 TYR    77      17.451  -4.838  81.628  1.00  0.00           C  
ATOM    509  CE1 TYR    77      19.862  -5.360  80.334  1.00  0.00           C  
ATOM    510  CE2 TYR    77      18.547  -4.024  81.873  1.00  0.00           C  
ATOM    511  CZ  TYR    77      19.752  -4.294  81.220  1.00  0.00           C  
ATOM    512  OH  TYR    77      20.860  -3.519  81.456  1.00  0.00           O  
ATOM    513  N   LEU    78      13.576  -7.565  78.587  1.00  0.00           N  
ATOM    514  CA  LEU    78      12.652  -8.632  78.218  1.00  0.00           C  
ATOM    515  C   LEU    78      11.821  -8.258  77.001  1.00  0.00           C  
ATOM    516  O   LEU    78      10.960  -9.013  76.562  1.00  0.00           O  
ATOM    517  CB  LEU    78      11.752  -9.044  79.394  1.00  0.00           C  
ATOM    518  CG  LEU    78      12.518  -9.687  80.552  1.00  0.00           C  
ATOM    519  CD1 LEU    78      11.702  -9.897  81.827  1.00  0.00           C  
ATOM    520  CD2 LEU    78      13.084 -11.075  80.260  1.00  0.00           C  
ATOM    521  N   PRO    79      12.133  -7.107  76.425  1.00  0.00           N  
ATOM    522  CA  PRO    79      11.432  -6.599  75.258  1.00  0.00           C  
ATOM    523  C   PRO    79      11.775  -7.450  74.021  1.00  0.00           C  
ATOM    524  O   PRO    79      12.946  -7.634  73.688  1.00  0.00           O  
ATOM    525  CB  PRO    79      11.851  -5.150  75.051  1.00  0.00           C  
ATOM    526  CG  PRO    79      13.242  -4.832  75.603  1.00  0.00           C  
ATOM    527  CD  PRO    79      13.594  -5.620  76.867  1.00  0.00           C  
ATOM    528  N   THR    80      10.755  -8.007  73.343  1.00  0.00           N  
ATOM    529  CA  THR    80      10.957  -8.836  72.150  1.00  0.00           C  
ATOM    530  C   THR    80      11.214  -7.982  70.916  1.00  0.00           C  
ATOM    531  O   THR    80      10.839  -6.805  70.878  1.00  0.00           O  
ATOM    532  CB  THR    80       9.620  -9.553  72.020  1.00  0.00           C  
ATOM    533  OG1 THR    80       8.559  -8.609  72.010  1.00  0.00           O  
ATOM    534  CG2 THR    80       9.438 -10.511  73.209  1.00  0.00           C  
TER
