# Supplementary material for: Conserved Cdk inhibitors show unique structural responses to tyrosine phosphorylation
Source: Biophys J. 2022 May 25;121(12):2312–29. doi: 10.1016/j.bpj.2022.05.024 (PMC9279356; doi:10.1016/j.bpj.2022.05.024)
Supplement: Data S2. Homology model of CyclinA/Cdk2/p57 [file mmc4.zip]

Archive with 1 entries (1 files):
- bpj_11802_mmc4.pdb
