# Supplementary material for: Conserved Cdk inhibitors show unique structural responses to tyrosine phosphorylation
Source: Biophys J. 2022 May 25;121(12):2312–29. doi: 10.1016/j.bpj.2022.05.024 (PMC9279356; doi:10.1016/j.bpj.2022.05.024)
Supplement: Data S2. Homology model of CyclinA/Cdk2/p57 [file mmc4.zip › bpj_11802_mmc4.pdb]

REMARK  99  Chain ID : 1
REMARK  99  Residues : 70
REMARK  99  Atoms    : 611
REMARK  99  File     : c1jsuC_.1.pdb.sc
ATOM      1  N   ARG    26      13.831 -17.960  33.640  1.00  0.00           N  
ATOM      2  CA  ARG    26      12.449 -18.039  34.189  1.00  0.00           C  
ATOM      3  C   ARG    26      12.304 -17.582  35.654  1.00  0.00           C  
ATOM      4  O   ARG    26      11.667 -18.280  36.453  1.00  0.00           O  
ATOM      5  CB  ARG    26      11.914 -19.478  34.040  1.00  0.00           C  
ATOM      6  CG  ARG    26      11.682 -19.895  32.586  1.00  0.00           C  
ATOM      7  CD  ARG    26      11.172 -21.330  32.435  1.00  0.00           C  
ATOM      8  NE  ARG    26      11.021 -21.600  30.977  1.00  0.00           N  
ATOM      9  CZ  ARG    26      10.647 -22.840  30.548  1.00  0.00           C  
ATOM     10  NH1 ARG    26      10.480 -23.629  31.650  1.00  0.00           N  
ATOM     11  NH2 ARG    26      10.586 -22.808  29.185  1.00  0.00           N  
ATOM     12  N   THR    27      12.898 -16.433  36.046  1.00  0.00           N  
ATOM     13  CA  THR    27      13.725 -15.415  35.387  1.00  0.00           C  
ATOM     14  C   THR    27      15.123 -15.952  35.111  1.00  0.00           C  
ATOM     15  O   THR    27      15.414 -17.100  35.429  1.00  0.00           O  
ATOM     16  CB  THR    27      13.804 -14.313  36.444  1.00  0.00           C  
ATOM     17  OG1 THR    27      14.458 -14.798  37.607  1.00  0.00           O  
ATOM     18  CG2 THR    27      12.382 -13.858  36.812  1.00  0.00           C  
ATOM     19  N   SER    28      15.986 -15.121  34.535  1.00  0.00           N  
ATOM     20  CA  SER    28      17.351 -15.540  34.230  1.00  0.00           C  
ATOM     21  C   SER    28      18.145 -15.801  35.497  1.00  0.00           C  
ATOM     22  O   SER    28      19.129 -16.538  35.475  1.00  0.00           O  
ATOM     23  CB  SER    28      18.069 -14.475  33.391  1.00  0.00           C  
ATOM     24  OG  SER    28      18.021 -13.198  34.015  1.00  0.00           O  
ATOM     25  N   ALA    29      17.752 -15.132  36.579  1.00  0.00           N  
ATOM     26  CA  ALA    29      18.414 -15.274  37.864  1.00  0.00           C  
ATOM     27  C   ALA    29      18.060 -16.611  38.518  1.00  0.00           C  
ATOM     28  O   ALA    29      18.803 -17.120  39.361  1.00  0.00           O  
ATOM     29  CB  ALA    29      18.022 -14.119  38.771  1.00  0.00           C  
ATOM     30  N   CYS    30      16.926 -17.181  38.123  1.00  0.00           N  
ATOM     31  CA  CYS    30      16.483 -18.450  38.686  1.00  0.00           C  
ATOM     32  C   CYS    30      17.297 -19.607  38.095  1.00  0.00           C  
ATOM     33  O   CYS    30      16.920 -20.154  37.053  1.00  0.00           O  
ATOM     34  CB  CYS    30      14.995 -18.642  38.412  1.00  0.00           C  
ATOM     35  SG  CYS    30      14.344 -20.107  39.165  1.00  0.00           S  
ATOM     36  N   ARG    31      18.378 -19.994  38.785  1.00  0.00           N  
ATOM     37  CA  ARG    31      19.287 -21.044  38.321  1.00  0.00           C  
ATOM     38  C   ARG    31      19.974 -21.871  39.402  1.00  0.00           C  
ATOM     39  O   ARG    31      20.353 -21.345  40.438  1.00  0.00           O  
ATOM     40  CB  ARG    31      20.458 -20.412  37.551  1.00  0.00           C  
ATOM     41  CG  ARG    31      20.138 -19.504  36.390  1.00  0.00           C  
ATOM     42  CD  ARG    31      21.248 -18.474  36.218  1.00  0.00           C  
ATOM     43  NE  ARG    31      22.570 -19.071  36.383  1.00  0.00           N  
ATOM     44  CZ  ARG    31      23.691 -18.391  36.626  1.00  0.00           C  
ATOM     45  NH1 ARG    31      23.679 -17.064  36.740  1.00  0.00           N  
ATOM     46  NH2 ARG    31      24.839 -19.047  36.742  1.00  0.00           N  
ATOM     47  N   SER    32      20.224 -23.143  39.096  1.00  0.00           N  
ATOM     48  CA  SER    32      20.988 -24.039  39.969  1.00  0.00           C  
ATOM     49  C   SER    32      22.392 -23.860  39.367  1.00  0.00           C  
ATOM     50  O   SER    32      22.519 -23.627  38.165  1.00  0.00           O  
ATOM     51  CB  SER    32      20.554 -25.505  39.808  1.00  0.00           C  
ATOM     52  OG  SER    32      20.867 -25.966  38.502  1.00  0.00           O  
ATOM     53  N   LEU    33      23.445 -23.931  40.167  1.00  0.00           N  
ATOM     54  CA  LEU    33      24.763 -23.735  39.598  1.00  0.00           C  
ATOM     55  C   LEU    33      25.603 -25.000  39.534  1.00  0.00           C  
ATOM     56  O   LEU    33      26.195 -25.287  38.503  1.00  0.00           O  
ATOM     57  CB  LEU    33      25.521 -22.658  40.371  1.00  0.00           C  
ATOM     58  CG  LEU    33      24.937 -21.255  40.500  1.00  0.00           C  
ATOM     59  CD1 LEU    33      25.828 -20.433  41.434  1.00  0.00           C  
ATOM     60  CD2 LEU    33      24.830 -20.605  39.142  1.00  0.00           C  
ATOM     61  N   PHE    34      25.668 -25.760  40.625  1.00  0.00           N  
ATOM     62  CA  PHE    34      26.499 -26.963  40.627  1.00  0.00           C  
ATOM     63  C   PHE    34      25.814 -28.286  40.891  1.00  0.00           C  
ATOM     64  O   PHE    34      26.339 -29.130  41.605  1.00  0.00           O  
ATOM     65  CB  PHE    34      27.719 -26.775  41.532  1.00  0.00           C  
ATOM     66  CG  PHE    34      28.556 -25.586  41.155  1.00  0.00           C  
ATOM     67  CD1 PHE    34      29.324 -25.606  39.996  1.00  0.00           C  
ATOM     68  CD2 PHE    34      28.492 -24.412  41.893  1.00  0.00           C  
ATOM     69  CE1 PHE    34      30.004 -24.468  39.569  1.00  0.00           C  
ATOM     70  CE2 PHE    34      29.169 -23.262  41.476  1.00  0.00           C  
ATOM     71  CZ  PHE    34      29.921 -23.291  40.310  1.00  0.00           C  
ATOM     72  N   GLY    35      24.643 -28.463  40.290  1.00  0.00           N  
ATOM     73  CA  GLY    35      23.926 -29.720  40.396  1.00  0.00           C  
ATOM     74  C   GLY    35      23.001 -29.966  41.569  1.00  0.00           C  
ATOM     75  O   GLY    35      22.895 -29.148  42.487  1.00  0.00           O  
ATOM     76  N   PRO    36      22.287 -31.106  41.538  1.00  0.00           N  
ATOM     77  CA  PRO    36      21.340 -31.544  42.562  1.00  0.00           C  
ATOM     78  C   PRO    36      22.107 -31.886  43.825  1.00  0.00           C  
ATOM     79  O   PRO    36      23.282 -32.284  43.777  1.00  0.00           O  
ATOM     80  CB  PRO    36      20.718 -32.786  41.939  1.00  0.00           C  
ATOM     81  CG  PRO    36      21.841 -33.349  41.152  1.00  0.00           C  
ATOM     82  CD  PRO    36      22.403 -32.123  40.480  1.00  0.00           C  
ATOM     83  N   VAL    37      21.420 -31.776  44.952  1.00  0.00           N  
ATOM     84  CA  VAL    37      22.048 -32.021  46.224  1.00  0.00           C  
ATOM     85  C   VAL    37      21.378 -33.182  46.967  1.00  0.00           C  
ATOM     86  O   VAL    37      20.181 -33.453  46.790  1.00  0.00           O  
ATOM     87  CB  VAL    37      22.066 -30.687  47.060  1.00  0.00           C  
ATOM     88  CG1 VAL    37      20.867 -30.593  48.003  1.00  0.00           C  
ATOM     89  CG2 VAL    37      23.386 -30.524  47.782  1.00  0.00           C  
ATOM     90  N   ASP    38      22.193 -33.901  47.738  1.00  0.00           N  
ATOM     91  CA  ASP    38      21.760 -35.028  48.564  1.00  0.00           C  
ATOM     92  C   ASP    38      21.170 -34.378  49.824  1.00  0.00           C  
ATOM     93  O   ASP    38      21.886 -34.118  50.792  1.00  0.00           O  
ATOM     94  CB  ASP    38      22.987 -35.870  48.934  1.00  0.00           C  
ATOM     95  CG  ASP    38      22.626 -37.237  49.490  1.00  0.00           C  
ATOM     96  OD1 ASP    38      21.612 -37.371  50.222  1.00  0.00           O  
ATOM     97  OD2 ASP    38      23.388 -38.182  49.186  1.00  0.00           O  
ATOM     98  N   HIS    39      19.871 -34.104  49.791  1.00  0.00           N  
ATOM     99  CA  HIS    39      19.199 -33.436  50.895  1.00  0.00           C  
ATOM    100  C   HIS    39      19.359 -34.066  52.256  1.00  0.00           C  
ATOM    101  O   HIS    39      19.566 -33.360  53.239  1.00  0.00           O  
ATOM    102  CB  HIS    39      17.724 -33.201  50.580  1.00  0.00           C  
ATOM    103  CG  HIS    39      17.487 -32.074  49.620  1.00  0.00           C  
ATOM    104  ND1 HIS    39      18.188 -30.887  49.673  1.00  0.00           N  
ATOM    105  CD2 HIS    39      16.638 -31.958  48.575  1.00  0.00           C  
ATOM    106  CE1 HIS    39      17.781 -30.090  48.702  1.00  0.00           C  
ATOM    107  NE2 HIS    39      16.841 -30.717  48.020  1.00  0.00           N  
ATOM    108  N   GLU    40      19.323 -35.391  52.306  1.00  0.00           N  
ATOM    109  CA  GLU    40      19.460 -36.105  53.570  1.00  0.00           C  
ATOM    110  C   GLU    40      20.834 -35.869  54.203  1.00  0.00           C  
ATOM    111  O   GLU    40      20.931 -35.468  55.364  1.00  0.00           O  
ATOM    112  CB  GLU    40      19.190 -37.601  53.362  1.00  0.00           C  
ATOM    113  CG  GLU    40      17.871 -37.915  52.613  1.00  0.00           C  
ATOM    114  CD  GLU    40      16.605 -37.414  53.335  1.00  0.00           C  
ATOM    115  OE1 GLU    40      16.113 -38.113  54.253  1.00  0.00           O  
ATOM    116  OE2 GLU    40      16.088 -36.333  52.971  1.00  0.00           O  
ATOM    117  N   GLU    41      21.893 -36.064  53.422  1.00  0.00           N  
ATOM    118  CA  GLU    41      23.254 -35.867  53.912  1.00  0.00           C  
ATOM    119  C   GLU    41      23.574 -34.388  54.111  1.00  0.00           C  
ATOM    120  O   GLU    41      24.333 -34.035  55.008  1.00  0.00           O  
ATOM    121  CB  GLU    41      24.265 -36.496  52.953  1.00  0.00           C  
ATOM    122  CG  GLU    41      24.154 -38.020  52.833  1.00  0.00           C  
ATOM    123  CD  GLU    41      25.097 -38.625  51.788  1.00  0.00           C  
ATOM    124  OE1 GLU    41      25.839 -37.868  51.113  1.00  0.00           O  
ATOM    125  OE2 GLU    41      25.082 -39.869  51.636  1.00  0.00           O  
ATOM    126  N   LEU    42      23.001 -33.530  53.268  1.00  0.00           N  
ATOM    127  CA  LEU    42      23.217 -32.088  53.364  1.00  0.00           C  
ATOM    128  C   LEU    42      22.708 -31.566  54.707  1.00  0.00           C  
ATOM    129  O   LEU    42      23.420 -30.843  55.403  1.00  0.00           O  
ATOM    130  CB  LEU    42      22.509 -31.350  52.218  1.00  0.00           C  
ATOM    131  CG  LEU    42      22.586 -29.821  52.276  1.00  0.00           C  
ATOM    132  CD1 LEU    42      24.022 -29.388  52.465  1.00  0.00           C  
ATOM    133  CD2 LEU    42      22.017 -29.201  51.026  1.00  0.00           C  
ATOM    134  N   SER    43      21.471 -31.924  55.054  1.00  0.00           N  
ATOM    135  CA  SER    43      20.863 -31.522  56.318  1.00  0.00           C  
ATOM    136  C   SER    43      21.673 -32.057  57.487  1.00  0.00           C  
ATOM    137  O   SER    43      21.875 -31.363  58.478  1.00  0.00           O  
ATOM    138  CB  SER    43      19.440 -32.063  56.435  1.00  0.00           C  
ATOM    139  OG  SER    43      18.607 -31.460  55.456  1.00  0.00           O  
ATOM    140  N   ARG    44      22.142 -33.292  57.366  1.00  0.00           N  
ATOM    141  CA  ARG    44      22.945 -33.908  58.413  1.00  0.00           C  
ATOM    142  C   ARG    44      24.310 -33.236  58.599  1.00  0.00           C  
ATOM    143  O   ARG    44      24.774 -33.086  59.730  1.00  0.00           O  
ATOM    144  CB  ARG    44      23.084 -35.414  58.163  1.00  0.00           C  
ATOM    145  CG  ARG    44      22.061 -36.265  58.928  1.00  0.00           C  
ATOM    146  CD  ARG    44      20.643 -35.674  58.895  1.00  0.00           C  
ATOM    147  NE  ARG    44      19.817 -36.187  57.800  1.00  0.00           N  
ATOM    148  CZ  ARG    44      18.616 -35.709  57.476  1.00  0.00           C  
ATOM    149  NH1 ARG    44      18.090 -34.694  58.151  1.00  0.00           N  
ATOM    150  NH2 ARG    44      17.917 -36.273  56.501  1.00  0.00           N  
ATOM    151  N   GLU    45      24.939 -32.811  57.506  1.00  0.00           N  
ATOM    152  CA  GLU    45      26.231 -32.121  57.571  1.00  0.00           C  
ATOM    153  C   GLU    45      26.063 -30.757  58.252  1.00  0.00           C  
ATOM    154  O   GLU    45      26.918 -30.327  59.033  1.00  0.00           O  
ATOM    155  CB  GLU    45      26.791 -31.917  56.165  1.00  0.00           C  
ATOM    156  CG  GLU    45      27.244 -33.215  55.494  1.00  0.00           C  
ATOM    157  CD  GLU    45      27.656 -32.888  54.066  1.00  0.00           C  
ATOM    158  OE1 GLU    45      27.500 -31.705  53.662  1.00  0.00           O  
ATOM    159  OE2 GLU    45      28.133 -33.817  53.361  1.00  0.00           O  
ATOM    160  N   LEU    46      24.981 -30.063  57.909  1.00  0.00           N  
ATOM    161  CA  LEU    46      24.662 -28.755  58.480  1.00  0.00           C  
ATOM    162  C   LEU    46      24.314 -28.849  59.983  1.00  0.00           C  
ATOM    163  O   LEU    46      24.772 -28.018  60.781  1.00  0.00           O  
ATOM    164  CB  LEU    46      23.525 -28.096  57.685  1.00  0.00           C  
ATOM    165  CG  LEU    46      23.928 -27.666  56.269  1.00  0.00           C  
ATOM    166  CD1 LEU    46      22.717 -27.277  55.456  1.00  0.00           C  
ATOM    167  CD2 LEU    46      24.918 -26.520  56.336  1.00  0.00           C  
ATOM    168  N   GLN    47      23.522 -29.860  60.359  1.00  0.00           N  
ATOM    169  CA  GLN    47      23.147 -30.085  61.757  1.00  0.00           C  
ATOM    170  C   GLN    47      24.429 -30.171  62.565  1.00  0.00           C  
ATOM    171  O   GLN    47      24.583 -29.499  63.581  1.00  0.00           O  
ATOM    172  CB  GLN    47      22.402 -31.407  61.926  1.00  0.00           C  
ATOM    173  CG  GLN    47      21.946 -31.671  63.362  1.00  0.00           C  
ATOM    174  CD  GLN    47      21.203 -32.999  63.383  1.00  0.00           C  
ATOM    175  OE1 GLN    47      21.128 -33.699  62.375  1.00  0.00           O  
ATOM    176  NE2 GLN    47      20.614 -33.419  64.535  1.00  0.00           N  
ATOM    177  N   ALA    48      25.353 -31.000  62.098  1.00  0.00           N  
ATOM    178  CA  ALA    48      26.627 -31.160  62.775  1.00  0.00           C  
ATOM    179  C   ALA    48      27.356 -29.827  62.927  1.00  0.00           C  
ATOM    180  O   ALA    48      27.657 -29.402  64.039  1.00  0.00           O  
ATOM    181  CB  ALA    48      27.513 -32.176  62.031  1.00  0.00           C  
ATOM    182  N   ARG    49      27.634 -29.175  61.805  1.00  0.00           N  
ATOM    183  CA  ARG    49      28.354 -27.908  61.816  1.00  0.00           C  
ATOM    184  C   ARG    49      27.747 -26.888  62.753  1.00  0.00           C  
ATOM    185  O   ARG    49      28.464 -26.156  63.434  1.00  0.00           O  
ATOM    186  CB  ARG    49      28.438 -27.332  60.408  1.00  0.00           C  
ATOM    187  CG  ARG    49      29.378 -28.111  59.485  1.00  0.00           C  
ATOM    188  CD  ARG    49      29.425 -27.565  58.057  1.00  0.00           C  
ATOM    189  NE  ARG    49      30.329 -28.449  57.269  1.00  0.00           N  
ATOM    190  CZ  ARG    49      30.456 -28.268  55.922  1.00  0.00           C  
ATOM    191  NH1 ARG    49      29.655 -27.223  55.565  1.00  0.00           N  
ATOM    192  NH2 ARG    49      31.335 -29.204  55.458  1.00  0.00           N  
ATOM    193  N   LEU    50      26.425 -26.852  62.806  1.00  0.00           N  
ATOM    194  CA  LEU    50      25.745 -25.904  63.670  1.00  0.00           C  
ATOM    195  C   LEU    50      25.907 -26.216  65.169  1.00  0.00           C  
ATOM    196  O   LEU    50      25.738 -25.327  66.019  1.00  0.00           O  
ATOM    197  CB  LEU    50      24.271 -25.786  63.262  1.00  0.00           C  
ATOM    198  CG  LEU    50      24.069 -25.163  61.879  1.00  0.00           C  
ATOM    199  CD1 LEU    50      22.622 -25.136  61.389  1.00  0.00           C  
ATOM    200  CD2 LEU    50      24.512 -23.706  61.756  1.00  0.00           C  
ATOM    201  N   ALA    51      26.283 -27.454  65.491  1.00  0.00           N  
ATOM    202  CA  ALA    51      26.477 -27.870  66.880  1.00  0.00           C  
ATOM    203  C   ALA    51      27.830 -27.439  67.448  1.00  0.00           C  
ATOM    204  O   ALA    51      28.641 -28.277  67.841  1.00  0.00           O  
ATOM    205  CB  ALA    51      26.325 -29.388  67.022  1.00  0.00           C  
ATOM    206  N   GLU    52      28.064 -26.131  67.507  1.00  0.00           N  
ATOM    207  CA  GLU    52      29.316 -25.609  68.045  1.00  0.00           C  
ATOM    208  C   GLU    52      29.056 -24.642  69.199  1.00  0.00           C  
ATOM    209  O   GLU    52      29.686 -24.735  70.261  1.00  0.00           O  
ATOM    210  CB  GLU    52      30.133 -24.906  66.947  1.00  0.00           C  
ATOM    211  CG  GLU    52      30.623 -25.854  65.850  1.00  0.00           C  
ATOM    212  CD  GLU    52      31.404 -25.033  64.834  1.00  0.00           C  
ATOM    213  OE1 GLU    52      31.460 -23.785  64.999  1.00  0.00           O  
ATOM    214  OE2 GLU    52      31.956 -25.642  63.879  1.00  0.00           O  
ATOM    215  N   LEU    53      28.104 -23.736  69.003  1.00  0.00           N  
ATOM    216  CA  LEU    53      27.783 -22.746  70.021  1.00  0.00           C  
ATOM    217  C   LEU    53      27.162 -23.312  71.301  1.00  0.00           C  
ATOM    218  O   LEU    53      25.939 -23.328  71.469  1.00  0.00           O  
ATOM    219  CB  LEU    53      26.911 -21.632  69.439  1.00  0.00           C  
ATOM    220  CG  LEU    53      27.614 -20.808  68.359  1.00  0.00           C  
ATOM    221  CD1 LEU    53      26.758 -19.716  67.720  1.00  0.00           C  
ATOM    222  CD2 LEU    53      28.858 -20.054  68.828  1.00  0.00           C  
ATOM    223  N   ASN    54      28.036 -23.755  72.201  1.00  0.00           N  
ATOM    224  CA  ASN    54      27.671 -24.319  73.502  1.00  0.00           C  
ATOM    225  C   ASN    54      28.911 -24.104  74.375  1.00  0.00           C  
ATOM    226  O   ASN    54      28.912 -23.297  75.310  1.00  0.00           O  
ATOM    227  CB  ASN    54      27.403 -25.837  73.396  1.00  0.00           C  
ATOM    228  CG  ASN    54      26.102 -26.033  72.630  1.00  0.00           C  
ATOM    229  OD1 ASN    54      25.257 -25.141  72.580  1.00  0.00           O  
ATOM    230  ND2 ASN    54      25.872 -27.211  71.992  1.00  0.00           N  
ATOM    231  N   ALA    55      29.982 -24.777  73.952  1.00  0.00           N  
ATOM    232  CA  ALA    55      31.323 -24.811  74.549  1.00  0.00           C  
ATOM    233  C   ALA    55      31.772 -23.834  75.655  1.00  0.00           C  
ATOM    234  O   ALA    55      31.401 -23.981  76.817  1.00  0.00           O  
ATOM    235  CB  ALA    55      32.361 -24.831  73.408  1.00  0.00           C  
ATOM    236  N   GLU    56      32.596 -22.860  75.286  1.00  0.00           N  
ATOM    237  CA  GLU    56      33.155 -21.908  76.234  1.00  0.00           C  
ATOM    238  C   GLU    56      32.212 -20.902  76.871  1.00  0.00           C  
ATOM    239  O   GLU    56      32.509 -20.392  77.950  1.00  0.00           O  
ATOM    240  CB  GLU    56      34.338 -21.188  75.610  1.00  0.00           C  
ATOM    241  CG  GLU    56      35.563 -22.083  75.414  1.00  0.00           C  
ATOM    242  CD  GLU    56      36.632 -21.269  74.700  1.00  0.00           C  
ATOM    243  OE1 GLU    56      36.343 -20.094  74.346  1.00  0.00           O  
ATOM    244  OE2 GLU    56      37.752 -21.809  74.499  1.00  0.00           O  
ATOM    245  N   ASP    57      31.108 -20.577  76.204  1.00  0.00           N  
ATOM    246  CA  ASP    57      30.157 -19.616  76.762  1.00  0.00           C  
ATOM    247  C   ASP    57      29.448 -20.213  77.968  1.00  0.00           C  
ATOM    248  O   ASP    57      29.309 -19.550  79.004  1.00  0.00           O  
ATOM    249  CB  ASP    57      29.156 -19.153  75.706  1.00  0.00           C  
ATOM    250  CG  ASP    57      29.883 -18.224  74.744  1.00  0.00           C  
ATOM    251  OD1 ASP    57      31.020 -17.797  75.080  1.00  0.00           O  
ATOM    252  OD2 ASP    57      29.311 -17.928  73.661  1.00  0.00           O  
ATOM    253  N   GLN    58      29.031 -21.473  77.839  1.00  0.00           N  
ATOM    254  CA  GLN    58      28.376 -22.183  78.933  1.00  0.00           C  
ATOM    255  C   GLN    58      29.376 -22.228  80.084  1.00  0.00           C  
ATOM    256  O   GLN    58      29.008 -22.144  81.253  1.00  0.00           O  
ATOM    257  CB  GLN    58      28.013 -23.604  78.505  1.00  0.00           C  
ATOM    258  CG  GLN    58      27.513 -24.475  79.639  1.00  0.00           C  
ATOM    259  CD  GLN    58      27.164 -25.878  79.194  1.00  0.00           C  
ATOM    260  OE1 GLN    58      27.943 -26.816  79.372  1.00  0.00           O  
ATOM    261  NE2 GLN    58      25.974 -26.035  78.637  1.00  0.00           N  
ATOM    262  N   ASN    59      30.649 -22.309  79.720  1.00  0.00           N  
ATOM    263  CA  ASN    59      31.753 -22.349  80.665  1.00  0.00           C  
ATOM    264  C   ASN    59      31.920 -21.025  81.420  1.00  0.00           C  
ATOM    265  O   ASN    59      31.915 -20.996  82.651  1.00  0.00           O  
ATOM    266  CB  ASN    59      33.044 -22.685  79.911  1.00  0.00           C  
ATOM    267  CG  ASN    59      32.990 -24.154  79.518  1.00  0.00           C  
ATOM    268  OD1 ASN    59      32.248 -24.940  80.105  1.00  0.00           O  
ATOM    269  ND2 ASN    59      33.775 -24.605  78.502  1.00  0.00           N  
ATOM    270  N   ARG    60      32.041 -19.930  80.674  1.00  0.00           N  
ATOM    271  CA  ARG    60      32.232 -18.602  81.254  1.00  0.00           C  
ATOM    272  C   ARG    60      31.106 -18.113  82.152  1.00  0.00           C  
ATOM    273  O   ARG    60      31.353 -17.554  83.210  1.00  0.00           O  
ATOM    274  CB  ARG    60      32.456 -17.551  80.163  1.00  0.00           C  
ATOM    275  CG  ARG    60      33.814 -17.673  79.468  1.00  0.00           C  
ATOM    276  CD  ARG    60      34.011 -16.670  78.329  1.00  0.00           C  
ATOM    277  NE  ARG    60      35.353 -16.926  77.735  1.00  0.00           N  
ATOM    278  CZ  ARG    60      35.760 -16.220  76.640  1.00  0.00           C  
ATOM    279  NH1 ARG    60      34.756 -15.359  76.303  1.00  0.00           N  
ATOM    280  NH2 ARG    60      37.012 -16.651  76.309  1.00  0.00           N  
ATOM    281  N   TRP    61      29.871 -18.292  81.709  1.00  0.00           N  
ATOM    282  CA  TRP    61      28.723 -17.827  82.475  1.00  0.00           C  
ATOM    283  C   TRP    61      28.093 -18.879  83.363  1.00  0.00           C  
ATOM    284  O   TRP    61      27.095 -18.600  84.012  1.00  0.00           O  
ATOM    285  CB  TRP    61      27.646 -17.316  81.519  1.00  0.00           C  
ATOM    286  CG  TRP    61      28.175 -16.409  80.488  1.00  0.00           C  
ATOM    287  CD1 TRP    61      28.436 -16.722  79.192  1.00  0.00           C  
ATOM    288  CD2 TRP    61      28.529 -15.027  80.655  1.00  0.00           C  
ATOM    289  NE1 TRP    61      28.932 -15.623  78.539  1.00  0.00           N  
ATOM    290  CE2 TRP    61      28.997 -14.567  79.410  1.00  0.00           C  
ATOM    291  CE3 TRP    61      28.493 -14.135  81.734  1.00  0.00           C  
ATOM    292  CZ2 TRP    61      29.427 -13.249  79.207  1.00  0.00           C  
ATOM    293  CZ3 TRP    61      28.923 -12.823  81.534  1.00  0.00           C  
ATOM    294  CH2 TRP    61      29.384 -12.396  80.276  1.00  0.00           C  
ATOM    295  N   ASP    62      28.682 -20.070  83.412  1.00  0.00           N  
ATOM    296  CA  ASP    62      28.134 -21.192  84.178  1.00  0.00           C  
ATOM    297  C   ASP    62      26.611 -21.328  84.028  1.00  0.00           C  
ATOM    298  O   ASP    62      25.879 -21.507  85.006  1.00  0.00           O  
ATOM    299  CB  ASP    62      28.608 -21.218  85.653  1.00  0.00           C  
ATOM    300  CG  ASP    62      30.121 -21.382  85.658  1.00  0.00           C  
ATOM    301  OD1 ASP    62      30.621 -22.285  84.934  1.00  0.00           O  
ATOM    302  OD2 ASP    62      30.798 -20.608  86.386  1.00  0.00           O  
ATOM    303  N   TYR    63      26.159 -21.268  82.773  1.00  0.00           N  
ATOM    304  CA  TYR    63      24.747 -21.393  82.423  1.00  0.00           C  
ATOM    305  C   TYR    63      24.695 -22.338  81.217  1.00  0.00           C  
ATOM    306  O   TYR    63      25.538 -22.266  80.324  1.00  0.00           O  
ATOM    307  CB  TYR    63      24.166 -20.014  82.061  1.00  0.00           C  
ATOM    308  CG  TYR    63      22.732 -20.211  81.706  1.00  0.00           C  
ATOM    309  CD1 TYR    63      21.784 -20.408  82.718  1.00  0.00           C  
ATOM    310  CD2 TYR    63      22.295 -20.199  80.363  1.00  0.00           C  
ATOM    311  CE1 TYR    63      20.420 -20.595  82.423  1.00  0.00           C  
ATOM    312  CE2 TYR    63      20.911 -20.388  80.045  1.00  0.00           C  
ATOM    313  CZ  TYR    63      19.988 -20.584  81.092  1.00  0.00           C  
ATOM    314  OH  TYR    63      18.647 -20.774  80.834  1.00  0.00           O  
ATOM    315  N   ASP    64      23.730 -23.248  81.221  1.00  0.00           N  
ATOM    316  CA  ASP    64      23.536 -24.230  80.152  1.00  0.00           C  
ATOM    317  C   ASP    64      22.519 -23.646  79.185  1.00  0.00           C  
ATOM    318  O   ASP    64      21.312 -23.902  79.308  1.00  0.00           O  
ATOM    319  CB  ASP    64      22.990 -25.536  80.759  1.00  0.00           C  
ATOM    320  CG  ASP    64      22.769 -26.648  79.735  1.00  0.00           C  
ATOM    321  OD1 ASP    64      22.618 -26.369  78.524  1.00  0.00           O  
ATOM    322  OD2 ASP    64      22.711 -27.821  80.171  1.00  0.00           O  
ATOM    323  N   PHE    65      23.014 -22.923  78.186  1.00  0.00           N  
ATOM    324  CA  PHE    65      22.153 -22.284  77.197  1.00  0.00           C  
ATOM    325  C   PHE    65      21.319 -23.292  76.415  1.00  0.00           C  
ATOM    326  O   PHE    65      20.224 -22.977  75.957  1.00  0.00           O  
ATOM    327  CB  PHE    65      22.987 -21.395  76.270  1.00  0.00           C  
ATOM    328  CG  PHE    65      23.756 -20.317  77.000  1.00  0.00           C  
ATOM    329  CD1 PHE    65      23.152 -19.102  77.315  1.00  0.00           C  
ATOM    330  CD2 PHE    65      25.062 -20.543  77.435  1.00  0.00           C  
ATOM    331  CE1 PHE    65      23.835 -18.137  78.057  1.00  0.00           C  
ATOM    332  CE2 PHE    65      25.752 -19.575  78.181  1.00  0.00           C  
ATOM    333  CZ  PHE    65      25.134 -18.374  78.492  1.00  0.00           C  
ATOM    334  N   GLN    66      21.807 -24.520  76.306  1.00  0.00           N  
ATOM    335  CA  GLN    66      21.054 -25.536  75.584  1.00  0.00           C  
ATOM    336  C   GLN    66      19.753 -25.769  76.328  1.00  0.00           C  
ATOM    337  O   GLN    66      18.659 -25.575  75.801  1.00  0.00           O  
ATOM    338  CB  GLN    66      21.804 -26.866  75.548  1.00  0.00           C  
ATOM    339  CG  GLN    66      23.262 -26.789  75.193  1.00  0.00           C  
ATOM    340  CD  GLN    66      24.090 -27.744  76.033  1.00  0.00           C  
ATOM    341  OE1 GLN    66      25.213 -27.426  76.430  1.00  0.00           O  
ATOM    342  NE2 GLN    66      23.526 -28.906  76.341  1.00  0.00           N  
ATOM    343  N   GLN    67      19.891 -26.157  77.584  1.00  0.00           N  
ATOM    344  CA  GLN    67      18.742 -26.465  78.408  1.00  0.00           C  
ATOM    345  C   GLN    67      18.178 -25.290  79.190  1.00  0.00           C  
ATOM    346  O   GLN    67      17.171 -25.438  79.887  1.00  0.00           O  
ATOM    347  CB  GLN    67      19.102 -27.612  79.342  1.00  0.00           C  
ATOM    348  CG  GLN    67      19.487 -28.898  78.608  1.00  0.00           C  
ATOM    349  CD  GLN    67      18.295 -29.335  77.768  1.00  0.00           C  
ATOM    350  OE1 GLN    67      17.163 -29.371  78.246  1.00  0.00           O  
ATOM    351  NE2 GLN    67      18.486 -29.692  76.470  1.00  0.00           N  
ATOM    352  N   ASP    68      18.799 -24.121  79.044  1.00  0.00           N  
ATOM    353  CA  ASP    68      18.365 -22.914  79.751  1.00  0.00           C  
ATOM    354  C   ASP    68      18.323 -23.220  81.247  1.00  0.00           C  
ATOM    355  O   ASP    68      17.311 -23.006  81.921  1.00  0.00           O  
ATOM    356  CB  ASP    68      16.987 -22.462  79.255  1.00  0.00           C  
ATOM    357  CG  ASP    68      17.120 -22.070  77.790  1.00  0.00           C  
ATOM    358  OD1 ASP    68      18.055 -21.290  77.469  1.00  0.00           O  
ATOM    359  OD2 ASP    68      16.287 -22.546  76.973  1.00  0.00           O  
ATOM    360  N   MET    69      19.429 -23.764  81.742  1.00  0.00           N  
ATOM    361  CA  MET    69      19.556 -24.125  83.141  1.00  0.00           C  
ATOM    362  C   MET    69      20.872 -23.630  83.697  1.00  0.00           C  
ATOM    363  O   MET    69      21.935 -24.024  83.220  1.00  0.00           O  
ATOM    364  CB  MET    69      19.505 -25.645  83.315  1.00  0.00           C  
ATOM    365  CG  MET    69      19.539 -26.093  84.778  1.00  0.00           C  
ATOM    366  SD  MET    69      19.450 -27.893  85.017  1.00  0.00           S  
ATOM    367  CE  MET    69      17.720 -28.039  84.486  1.00  0.00           C  
ATOM    368  N   PRO    70      20.824 -22.748  84.703  1.00  0.00           N  
ATOM    369  CA  PRO    70      22.042 -22.215  85.316  1.00  0.00           C  
ATOM    370  C   PRO    70      22.819 -23.382  85.923  1.00  0.00           C  
ATOM    371  O   PRO    70      22.254 -24.470  86.097  1.00  0.00           O  
ATOM    372  CB  PRO    70      21.494 -21.280  86.393  1.00  0.00           C  
ATOM    373  CG  PRO    70      20.165 -21.888  86.742  1.00  0.00           C  
ATOM    374  CD  PRO    70      19.621 -22.259  85.395  1.00  0.00           C  
ATOM    375  N   LEU    71      24.089 -23.169  86.264  1.00  0.00           N  
ATOM    376  CA  LEU    71      24.890 -24.249  86.828  1.00  0.00           C  
ATOM    377  C   LEU    71      26.202 -23.804  87.472  1.00  0.00           C  
ATOM    378  O   LEU    71      26.353 -22.633  87.829  1.00  0.00           O  
ATOM    379  CB  LEU    71      25.147 -25.321  85.751  1.00  0.00           C  
ATOM    380  CG  LEU    71      25.617 -24.909  84.350  1.00  0.00           C  
ATOM    381  CD1 LEU    71      27.116 -25.155  84.159  1.00  0.00           C  
ATOM    382  CD2 LEU    71      24.842 -25.708  83.350  1.00  0.00           C  
ATOM    383  N   ARG    72      27.121 -24.761  87.642  1.00  0.00           N  
ATOM    384  CA  ARG    72      28.446 -24.546  88.233  1.00  0.00           C  
ATOM    385  C   ARG    72      28.443 -23.483  89.329  1.00  0.00           C  
ATOM    386  O   ARG    72      27.920 -23.727  90.415  1.00  0.00           O  
ATOM    387  CB  ARG    72      29.497 -24.263  87.130  1.00  0.00           C  
ATOM    388  CG  ARG    72      29.755 -25.459  86.212  1.00  0.00           C  
ATOM    389  CD  ARG    72      30.841 -25.205  85.164  1.00  0.00           C  
ATOM    390  NE  ARG    72      30.971 -26.442  84.344  1.00  0.00           N  
ATOM    391  CZ  ARG    72      31.843 -26.476  83.294  1.00  0.00           C  
ATOM    392  NH1 ARG    72      32.457 -25.259  83.224  1.00  0.00           N  
ATOM    393  NH2 ARG    72      31.760 -27.714  82.725  1.00  0.00           N  
ATOM    394  N   GLY    73      27.976 -23.856  90.525  1.00  0.00           N  
ATOM    395  CA  GLY    73      27.906 -22.912  91.628  1.00  0.00           C  
ATOM    396  C   GLY    73      29.172 -22.089  91.872  1.00  0.00           C  
ATOM    397  O   GLY    73      29.125 -20.857  91.924  1.00  0.00           O  
ATOM    398  N   PRO    74      30.325 -22.733  92.027  1.00  0.00           N  
ATOM    399  CA  PRO    74      31.606 -22.136  92.308  1.00  0.00           C  
ATOM    400  C   PRO    74      32.214 -21.431  91.105  1.00  0.00           C  
ATOM    401  O   PRO    74      33.273 -20.808  91.215  1.00  0.00           O  
ATOM    402  CB  PRO    74      33.118 -22.306  92.470  1.00  0.00           C  
ATOM    403  CG  PRO    74      33.694 -23.461  91.648  1.00  0.00           C  
ATOM    404  CD  PRO    74      32.748 -24.658  91.528  1.00  0.00           C  
ATOM    405  N   GLY    75      31.588 -21.495  89.935  1.00  0.00           N  
ATOM    406  CA  GLY    75      31.966 -20.723  88.775  1.00  0.00           C  
ATOM    407  C   GLY    75      31.817 -19.237  89.089  1.00  0.00           C  
ATOM    408  O   GLY    75      32.596 -18.407  88.612  1.00  0.00           O  
ATOM    409  N   ARG    76      30.819 -18.858  89.895  1.00  0.00           N  
ATOM    410  CA  ARG    76      30.668 -17.517  90.388  1.00  0.00           C  
ATOM    411  C   ARG    76      29.536 -16.644  89.918  1.00  0.00           C  
ATOM    412  O   ARG    76      29.234 -15.606  90.513  1.00  0.00           O  
ATOM    413  CB  ARG    76      31.778 -16.491  90.145  1.00  0.00           C  
ATOM    414  CG  ARG    76      33.061 -16.784  90.925  1.00  0.00           C  
ATOM    415  CD  ARG    76      34.184 -15.781  90.656  1.00  0.00           C  
ATOM    416  NE  ARG    76      35.371 -16.214  91.446  1.00  0.00           N  
ATOM    417  CZ  ARG    76      36.569 -15.582  91.280  1.00  0.00           C  
ATOM    418  NH1 ARG    76      36.398 -14.605  90.342  1.00  0.00           N  
ATOM    419  NH2 ARG    76      37.471 -16.173  92.117  1.00  0.00           N  
ATOM    420  N   LEU    77      28.796 -17.096  88.807  1.00  0.00           N  
ATOM    421  CA  LEU    77      27.758 -16.185  88.382  1.00  0.00           C  
ATOM    422  C   LEU    77      26.548 -16.706  89.128  1.00  0.00           C  
ATOM    423  O   LEU    77      26.112 -17.828  88.881  1.00  0.00           O  
ATOM    424  CB  LEU    77      27.519 -16.275  86.868  1.00  0.00           C  
ATOM    425  CG  LEU    77      28.752 -15.921  86.034  1.00  0.00           C  
ATOM    426  CD1 LEU    77      28.575 -16.075  84.524  1.00  0.00           C  
ATOM    427  CD2 LEU    77      29.244 -14.483  86.188  1.00  0.00           C  
ATOM    428  N   GLN    78      26.076 -15.943  90.108  1.00  0.00           N  
ATOM    429  CA  GLN    78      24.912 -16.320  90.909  1.00  0.00           C  
ATOM    430  C   GLN    78      23.600 -16.026  90.190  1.00  0.00           C  
ATOM    431  O   GLN    78      22.935 -15.021  90.476  1.00  0.00           O  
ATOM    432  CB  GLN    78      24.924 -15.587  92.253  1.00  0.00           C  
ATOM    433  CG  GLN    78      26.171 -15.873  93.093  1.00  0.00           C  
ATOM    434  CD  GLN    78      26.200 -17.364  93.398  1.00  0.00           C  
ATOM    435  OE1 GLN    78      25.255 -17.914  93.961  1.00  0.00           O  
ATOM    436  NE2 GLN    78      27.288 -18.099  93.042  1.00  0.00           N  
ATOM    437  N   TRP    79      23.238 -16.907  89.263  1.00  0.00           N  
ATOM    438  CA  TRP    79      22.016 -16.776  88.484  1.00  0.00           C  
ATOM    439  C   TRP    79      20.779 -16.777  89.338  1.00  0.00           C  
ATOM    440  O   TRP    79      20.568 -17.682  90.133  1.00  0.00           O  
ATOM    441  CB  TRP    79      21.910 -17.907  87.468  1.00  0.00           C  
ATOM    442  CG  TRP    79      22.875 -17.762  86.364  1.00  0.00           C  
ATOM    443  CD1 TRP    79      24.055 -18.422  86.214  1.00  0.00           C  
ATOM    444  CD2 TRP    79      22.781 -16.841  85.273  1.00  0.00           C  
ATOM    445  NE1 TRP    79      24.708 -17.964  85.104  1.00  0.00           N  
ATOM    446  CE2 TRP    79      23.949 -16.993  84.503  1.00  0.00           C  
ATOM    447  CE3 TRP    79      21.824 -15.897  84.875  1.00  0.00           C  
ATOM    448  CZ2 TRP    79      24.188 -16.238  83.356  1.00  0.00           C  
ATOM    449  CZ3 TRP    79      22.061 -15.147  83.739  1.00  0.00           C  
ATOM    450  CH2 TRP    79      23.234 -15.322  82.992  1.00  0.00           C  
ATOM    451  N   THR    80      19.928 -15.792  89.114  1.00  0.00           N  
ATOM    452  CA  THR    80      18.683 -15.648  89.846  1.00  0.00           C  
ATOM    453  C   THR    80      17.638 -15.151  88.850  1.00  0.00           C  
ATOM    454  O   THR    80      17.893 -14.237  88.065  1.00  0.00           O  
ATOM    455  CB  THR    80      18.857 -14.623  90.973  1.00  0.00           C  
ATOM    456  OG1 THR    80      19.894 -15.035  91.851  1.00  0.00           O  
ATOM    457  CG2 THR    80      17.541 -14.503  91.760  1.00  0.00           C  
ATOM    458  N   GLU    81      16.487 -15.797  88.827  1.00  0.00           N  
ATOM    459  CA  GLU    81      15.428 -15.370  87.937  1.00  0.00           C  
ATOM    460  C   GLU    81      14.629 -14.267  88.616  1.00  0.00           C  
ATOM    461  O   GLU    81      14.027 -14.494  89.666  1.00  0.00           O  
ATOM    462  CB  GLU    81      14.529 -16.542  87.604  1.00  0.00           C  
ATOM    463  CG  GLU    81      15.003 -17.325  86.415  1.00  0.00           C  
ATOM    464  CD  GLU    81      13.925 -18.213  85.833  1.00  0.00           C  
ATOM    465  OE1 GLU    81      13.000 -18.598  86.586  1.00  0.00           O  
ATOM    466  OE2 GLU    81      14.000 -18.521  84.618  1.00  0.00           O  
ATOM    467  N   VAL    82      14.659 -13.062  88.057  1.00  0.00           N  
ATOM    468  CA  VAL    82      13.921 -11.950  88.644  1.00  0.00           C  
ATOM    469  C   VAL    82      12.660 -11.616  87.853  1.00  0.00           C  
ATOM    470  O   VAL    82      12.592 -11.839  86.641  1.00  0.00           O  
ATOM    471  CB  VAL    82      14.790 -10.684  88.791  1.00  0.00           C  
ATOM    472  CG1 VAL    82      16.068 -11.017  89.548  1.00  0.00           C  
ATOM    473  CG2 VAL    82      15.099 -10.081  87.437  1.00  0.00           C  
ATOM    474  N   ASP    83      11.642 -11.118  88.547  1.00  0.00           N  
ATOM    475  CA  ASP    83      10.398 -10.760  87.884  1.00  0.00           C  
ATOM    476  C   ASP    83      10.576  -9.517  87.008  1.00  0.00           C  
ATOM    477  O   ASP    83      11.222  -8.545  87.397  1.00  0.00           O  
ATOM    478  CB  ASP    83       9.262 -10.588  88.898  1.00  0.00           C  
ATOM    479  CG  ASP    83       8.859 -11.970  89.392  1.00  0.00           C  
ATOM    480  OD1 ASP    83       9.330 -12.973  88.792  1.00  0.00           O  
ATOM    481  OD2 ASP    83       8.075 -12.041  90.376  1.00  0.00           O  
ATOM    482  N   SER    84       9.994  -9.572  85.817  1.00  0.00           N  
ATOM    483  CA  SER    84      10.087  -8.501  84.839  1.00  0.00           C  
ATOM    484  C   SER    84       9.818  -7.073  85.314  1.00  0.00           C  
ATOM    485  O   SER    84      10.327  -6.111  84.733  1.00  0.00           O  
ATOM    486  CB  SER    84       9.252  -8.870  83.618  1.00  0.00           C  
ATOM    487  OG  SER    84       7.879  -8.949  83.972  1.00  0.00           O  
ATOM    488  N   ASP    85       9.060  -6.925  86.391  1.00  0.00           N  
ATOM    489  CA  ASP    85       8.790  -5.592  86.891  1.00  0.00           C  
ATOM    490  C   ASP    85       9.954  -4.995  87.667  1.00  0.00           C  
ATOM    491  O   ASP    85       9.998  -3.780  87.842  1.00  0.00           O  
ATOM    492  CB  ASP    85       7.541  -5.614  87.777  1.00  0.00           C  
ATOM    493  CG  ASP    85       6.330  -5.814  86.877  1.00  0.00           C  
ATOM    494  OD1 ASP    85       6.482  -5.658  85.636  1.00  0.00           O  
ATOM    495  OD2 ASP    85       5.235  -6.125  87.419  1.00  0.00           O  
ATOM    496  N   SER    86      10.894  -5.828  88.120  1.00  0.00           N  
ATOM    497  CA  SER    86      12.043  -5.369  88.900  1.00  0.00           C  
ATOM    498  C   SER    86      13.225  -4.753  88.124  1.00  0.00           C  
ATOM    499  O   SER    86      14.037  -4.026  88.699  1.00  0.00           O  
ATOM    500  CB  SER    86      12.543  -6.499  89.797  1.00  0.00           C  
ATOM    501  OG  SER    86      13.004  -7.594  89.029  1.00  0.00           O  
ATOM    502  N   VAL    87      13.344  -5.057  86.837  1.00  0.00           N  
ATOM    503  CA  VAL    87      14.425  -4.503  86.022  1.00  0.00           C  
ATOM    504  C   VAL    87      13.856  -3.767  84.803  1.00  0.00           C  
ATOM    505  O   VAL    87      12.656  -3.865  84.531  1.00  0.00           O  
ATOM    506  CB  VAL    87      15.386  -5.609  85.592  1.00  0.00           C  
ATOM    507  CG1 VAL    87      16.064  -6.319  86.766  1.00  0.00           C  
ATOM    508  CG2 VAL    87      14.714  -6.722  84.786  1.00  0.00           C  
ATOM    509  N   PRO    88      14.695  -2.989  84.080  1.00  0.00           N  
ATOM    510  CA  PRO    88      14.240  -2.253  82.901  1.00  0.00           C  
ATOM    511  C   PRO    88      13.572  -3.165  81.868  1.00  0.00           C  
ATOM    512  O   PRO    88      14.083  -4.246  81.549  1.00  0.00           O  
ATOM    513  CB  PRO    88      15.540  -1.683  82.366  1.00  0.00           C  
ATOM    514  CG  PRO    88      16.299  -1.418  83.607  1.00  0.00           C  
ATOM    515  CD  PRO    88      16.122  -2.711  84.313  1.00  0.00           C  
ATOM    516  N   ALA    89      12.465  -2.695  81.305  1.00  0.00           N  
ATOM    517  CA  ALA    89      11.721  -3.474  80.332  1.00  0.00           C  
ATOM    518  C   ALA    89      12.539  -3.871  79.104  1.00  0.00           C  
ATOM    519  O   ALA    89      12.250  -4.893  78.471  1.00  0.00           O  
ATOM    520  CB  ALA    89      10.437  -2.746  79.925  1.00  0.00           C  
ATOM    521  N   PHE    90      13.562  -3.083  78.771  1.00  0.00           N  
ATOM    522  CA  PHE    90      14.401  -3.407  77.633  1.00  0.00           C  
ATOM    523  C   PHE    90      14.849  -4.858  77.683  1.00  0.00           C  
ATOM    524  O   PHE    90      14.768  -5.565  76.679  1.00  0.00           O  
ATOM    525  CB  PHE    90      15.653  -2.523  77.577  1.00  0.00           C  
ATOM    526  CG  PHE    90      16.732  -3.070  76.664  1.00  0.00           C  
ATOM    527  CD1 PHE    90      16.562  -3.066  75.285  1.00  0.00           C  
ATOM    528  CD2 PHE    90      17.867  -3.673  77.189  1.00  0.00           C  
ATOM    529  CE1 PHE    90      17.496  -3.660  74.442  1.00  0.00           C  
ATOM    530  CE2 PHE    90      18.802  -4.267  76.354  1.00  0.00           C  
ATOM    531  CZ  PHE    90      18.607  -4.259  74.971  1.00  0.00           C  
ATOM    532  N   TYR    91      15.251  -5.307  78.872  1.00  0.00           N  
ATOM    533  CA  TYR    91      15.775  -6.656  79.066  1.00  0.00           C  
ATOM    534  C   TYR    91      14.872  -7.817  78.718  1.00  0.00           C  
ATOM    535  O   TYR    91      15.349  -8.942  78.574  1.00  0.00           O  
ATOM    536  CB  TYR    91      16.338  -6.813  80.475  1.00  0.00           C  
ATOM    537  CG  TYR    91      17.536  -5.923  80.740  1.00  0.00           C  
ATOM    538  CD1 TYR    91      18.757  -6.168  80.100  1.00  0.00           C  
ATOM    539  CD2 TYR    91      17.451  -4.838  81.628  1.00  0.00           C  
ATOM    540  CE1 TYR    91      19.862  -5.360  80.334  1.00  0.00           C  
ATOM    541  CE2 TYR    91      18.547  -4.024  81.873  1.00  0.00           C  
ATOM    542  CZ  TYR    91      19.752  -4.294  81.220  1.00  0.00           C  
ATOM    543  OH  TYR    91      20.860  -3.519  81.456  1.00  0.00           O  
ATOM    544  N   ARG    92      13.576  -7.565  78.587  1.00  0.00           N  
ATOM    545  CA  ARG    92      12.652  -8.632  78.218  1.00  0.00           C  
ATOM    546  C   ARG    92      11.821  -8.258  77.001  1.00  0.00           C  
ATOM    547  O   ARG    92      10.960  -9.013  76.562  1.00  0.00           O  
ATOM    548  CB  ARG    92      11.752  -9.044  79.394  1.00  0.00           C  
ATOM    549  CG  ARG    92      12.519  -9.680  80.555  1.00  0.00           C  
ATOM    550  CD  ARG    92      13.144 -11.033  80.209  1.00  0.00           C  
ATOM    551  NE  ARG    92      13.848 -11.526  81.426  1.00  0.00           N  
ATOM    552  CZ  ARG    92      15.159 -11.206  81.632  1.00  0.00           C  
ATOM    553  NH1 ARG    92      15.569 -10.435  80.583  1.00  0.00           N  
ATOM    554  NH2 ARG    92      15.547 -11.781  82.808  1.00  0.00           N  
ATOM    555  N   GLU    93      12.133  -7.107  76.425  1.00  0.00           N  
ATOM    556  CA  GLU    93      11.432  -6.599  75.258  1.00  0.00           C  
ATOM    557  C   GLU    93      11.775  -7.450  74.021  1.00  0.00           C  
ATOM    558  O   GLU    93      12.946  -7.634  73.688  1.00  0.00           O  
ATOM    559  CB  GLU    93      11.851  -5.150  75.051  1.00  0.00           C  
ATOM    560  CG  GLU    93      11.086  -4.448  73.927  1.00  0.00           C  
ATOM    561  CD  GLU    93      11.580  -3.011  73.848  1.00  0.00           C  
ATOM    562  OE1 GLU    93      12.430  -2.630  74.696  1.00  0.00           O  
ATOM    563  OE2 GLU    93      11.115  -2.275  72.937  1.00  0.00           O  
ATOM    564  N   THR    94      10.755  -8.007  73.343  1.00  0.00           N  
ATOM    565  CA  THR    94      10.957  -8.836  72.150  1.00  0.00           C  
ATOM    566  C   THR    94      11.214  -7.982  70.916  1.00  0.00           C  
ATOM    567  O   THR    94      10.839  -6.805  70.878  1.00  0.00           O  
ATOM    568  CB  THR    94       9.620  -9.553  72.020  1.00  0.00           C  
ATOM    569  OG1 THR    94       8.580  -8.611  71.802  1.00  0.00           O  
ATOM    570  CG2 THR    94       9.335 -10.337  73.312  1.00  0.00           C  
ATOM    571  N   VAL    95      11.827  -8.574  69.872  1.00  0.00           N  
ATOM    572  CA  VAL    95      12.111  -7.828  68.643  1.00  0.00           C  
ATOM    573  C   VAL    95      10.822  -7.417  67.963  1.00  0.00           C  
ATOM    574  O   VAL    95       9.752  -7.942  68.284  1.00  0.00           O  
ATOM    575  CB  VAL    95      12.883  -8.842  67.803  1.00  0.00           C  
ATOM    576  CG1 VAL    95      13.292  -8.310  66.428  1.00  0.00           C  
ATOM    577  CG2 VAL    95      14.186  -9.309  68.455  1.00  0.00           C  
TER
